# Supplementary material for: Covalent organic framework membranes for efficient separation of monovalent cations
Source: Nat Commun. 2022 Nov 19;13:7123. doi: 10.1038/s41467-022-34849-7 (PMC9675805; doi:10.1038/s41467-022-34849-7)
Supplement: Supplementary file 3 — Source Data [file 41467_2022_34849_MOESM3_ESM.xlsx]

## Sheet: Fig. 2c
		Length (μm)	Height (nm)
		0	-0.36412
		0.05388	-0.39252
		0.10776	-0.33972
		0.16164	-0.4727
		0.21552	-0.55297
		0.2694	-0.36413
		0.32328	-0.53864
		0.37716	0.16726
		0.43103	0.74179
		0.48491	0.63075
		0.53879	0.64639
		0.59267	0.68125
		0.64655	0.68436
		0.70043	0.5882
		0.75431	0.59286
		0.80819	0.57632
		0.86207	0.50378
		0.91595	0.55936
		0.96983	0.51417
		1.02371	0.60019
		1.07759	0.779
		1.13147	0.49262
		1.18535	0.49066
		1.23923	0.53524
		1.2931	0.44106
		1.34698	0.60114
		1.40086	0.55274
		1.45474	0.66955
		1.50862	0.49217
		1.5625	0.45933
		1.61638	0.61216
		1.67026	0.71305
		1.72414	0.71185
		1.77802	0.53754
		1.8319	0.65115
		1.88578	0.64232
		1.93966	0.55103
		1.99354	0.53203
		2.04742	0.65544
		2.1013	0.61873
		2.15517	0.72652
		2.20905	0.59134
		2.26293	0.68448
		2.31681	0.62025
		2.37069	0.67693
		2.42457	0.54378
		2.47845	0.50393
		2.53233	0.45308
		2.58621	0.47398
		2.64009	0.4992
		2.69397	0.33972
		2.74785	0.37369
		2.80173	0.46213
		2.85561	0.61789
		2.90949	0.59813
		2.96336	0.4173
		3.01724	0.68156
		3.07112	0.48212
		3.125	0.64597
		3.17888	0.52275
		3.23276	0.39413
		3.28664	0.53188
		3.34052	0.55583
		3.3944	0.41597
		3.44828	0.30266
		3.50216	0.52807
		3.55604	0.5181
		3.60992	0.22573
		3.6638	0.44498
		3.71768	0.7713
		3.77155	0.7352
		3.82543	0.44714
		3.87931	0.39427
		3.93319	0.39345
		3.98707	0.36564
		4.04095	0.46343
		4.09483	0.49086
		4.14871	0.46056
		4.20259	0.56441
		4.25647	0.79143
		4.31035	0.38835
		4.36423	0.42445
		4.41811	0.41467
		4.47199	0.36673
		4.52587	0.53539
		4.57975	0.39394
		4.63362	0.52527
		4.6875	0.33056
		4.74138	0.3973
		4.79526	0.49105
		4.84914	0.29538
		4.90302	0.41785
		4.9569	0.51693
		5.01078	0.58759
		5.06466	0.63816
		5.11854	0.57757
		5.17242	0.58406
		5.2263	0.5457
		5.28018	0.69208
		5.33406	0.56975
		5.38794	0.83343
		5.44181	1.11456
		5.49569	0.70332
		5.54957	0.49493
		5.60345	0.7076
		5.65733	0.67649
		5.71121	0.61872
		5.76509	0.68382
		5.81897	0.5873
		5.87285	0.71312
		5.92673	0.60797
		5.98061	0.69111
		6.03449	0.64045
		6.08837	0.65116
		6.14225	0.60834
		6.19613	0.0679
		6.25001	0.26107
		6.30388	-0.17168
		6.35776	-0.50135
		6.41164	-0.41817
		6.46552	-0.30478

## Sheet: Fig. 3a
			TpPa-SO3H		TpPa-PO3H2		TpPa-CO2H
		Chemical shift (p.p.m)	Intensity (a.u.)	Chemical shift (p.p.m)	Intensity (a.u.)	Chemical shift (p.p.m)	Intensity (a.u.)		Note: The curves have been vertically moved.
		299.539	7.49204e-07	299.539	-5.72658e-05	299.539	-0.000120039
		299.417	-9.05151e-05	299.417	2.74844e-05	299.417	6.50545e-06
		299.295	-0.000102351	299.295	-5.59335e-05	299.295	0.000100908
		299.174	-7.86854e-05	299.174	-0.00018624	299.174	0.000107809
		299.052	-9.48874e-05	299.052	-0.000217854	299.052	7.3327e-05
		298.93	-0.000135229	298.93	-0.000118842	298.93	6.97693e-05
		298.808	-0.000123425	298.808	4.35463e-06	298.808	8.4668e-05
		298.686	-4.54905e-05	298.686	1.42183e-05	298.686	2.95523e-05
		298.565	3.09403e-05	298.565	-0.000108098	298.565	-0.000133002
		298.443	6.46393e-05	298.443	-0.000225872	298.443	-0.000311884
		298.321	9.55118e-05	298.321	-0.000192619	298.321	-0.000370401
		298.199	0.000153583	298.199	-3.14323e-05	298.199	-0.000273961
		298.077	0.000173701	298.077	8.37238e-05	298.077	-0.000124038
		297.955	7.61864e-05	297.955	4.18518e-05	297.955	-4.3171e-05
		297.834	-8.40528e-05	297.834	-7.34174e-05	297.834	-5.47638e-05
		297.712	-0.000132071	297.712	-0.000113973	297.712	-9.35964e-05
		297.59	2.68555e-05	297.59	-7.18315e-05	297.59	-0.000110542
		297.468	0.00026789	297.468	-6.71384e-05	297.468	-0.000124894
		297.346	0.000360936	297.346	-0.000151231	297.346	-0.000166851
		297.225	0.000217832	297.225	-0.000223893	297.225	-0.000209922
		297.103	-1.40912e-05	297.103	-0.000179939	297.103	-0.000196518
		296.981	-0.000115564	296.981	-5.90468e-05	296.981	-0.000112701
		296.859	-2.50381e-05	296.859	1.3765e-05	296.859	1.25337e-06
		296.737	0.000117057	296.737	-6.46557e-06	296.737	0.000104973
		296.615	0.000141273	296.615	-4.7686e-05	296.615	0.000175343
		296.494	3.48742e-05	296.494	-3.54595e-05	296.494	0.000170623
		296.372	-6.24587e-05	296.372	1.75857e-05	296.372	4.4751e-05
		296.25	-3.43595e-05	296.25	4.52992e-05	296.25	-0.000164451
		296.128	7.38819e-05	296.128	3.91134e-06	296.128	-0.000315383
		296.006	0.000113157	296.006	-0.000102967	296.006	-0.000295538
		295.885	1.31942e-05	295.885	-0.000237091	295.885	-0.000151503
		295.763	-0.000126452	295.763	-0.000334785	295.763	-2.62805e-05
		295.641	-0.000144957	295.641	-0.000329025	295.641	1.58433e-05
		295.519	-2.2123e-06	295.519	-0.000204621	295.519	3.01813e-05
		295.397	0.000174929	295.397	-3.71863e-05	295.397	6.14591e-05
		295.275	0.000229003	295.275	5.15642e-05	295.275	6.3974e-05
		295.154	0.000128834	295.154	1.63169e-06	295.154	-8.57247e-06
		295.032	-2.37594e-05	295.032	-0.000123375	295.032	-0.000106596
		294.91	-0.000120108	294.91	-0.000196271	294.91	-0.000143787
		294.788	-0.000140424	294.788	-0.000152525	294.788	-0.000111777
		294.666	-0.000122912	294.666	-4.70516e-05	294.666	-7.15594e-05
		294.545	-8.29942e-05	294.545	1.72805e-05	294.545	-5.75006e-05
		294.423	-5.47615e-06	294.423	-1.70055e-06	294.423	-5.64739e-05
		294.301	9.46066e-05	294.301	-6.44372e-05	294.301	-6.84112e-05
		294.179	0.000153189	294.179	-0.00011477	294.179	-0.000115846
		294.057	0.000123721	294.057	-0.000125903	294.057	-0.000185727
		293.935	3.72253e-05	293.935	-8.64176e-05	293.935	-0.000224249
		293.814	-3.33856e-05	293.814	4.70174e-06	293.814	-0.000208556
		293.692	-5.6591e-05	293.692	0.000103972	293.692	-0.00017196
		293.57	-5.90075e-05	293.57	0.000132904	293.57	-0.000138983
		293.448	-6.40333e-05	293.448	7.01583e-05	293.448	-9.12316e-05
		293.326	-5.41131e-05	293.326	2.81812e-06	293.326	-2.95963e-05
		293.205	-1.21306e-05	293.205	2.47022e-05	293.205	-1.30334e-05
		293.083	3.2199e-05	293.083	9.86457e-05	293.083	-7.75418e-05
		292.961	3.56892e-05	292.961	9.33905e-05	292.961	-0.000151754
		292.839	1.27167e-05	292.839	-3.25123e-05	292.839	-0.000122669
		292.717	3.13301e-05	292.717	-0.000161333	292.717	2.0099e-05
		292.595	0.000122211	292.595	-0.000173212	292.595	0.000165285
		292.474	0.000221022	292.474	-0.000108439	292.474	0.00021308
		292.352	0.000234482	292.352	-0.000100663	292.352	0.000174791
		292.23	0.000156039	292.23	-0.000180742	292.23	0.00012091
		292.108	7.99438e-05	292.108	-0.000233977	292.108	8.02304e-05
		291.986	8.69736e-05	291.986	-0.000163969	291.986	3.29933e-05
		291.865	0.000144444	291.865	-2.63573e-05	291.865	-2.25957e-05
		291.743	0.00015004	291.743	4.41862e-05	291.743	-4.93602e-05
		291.621	6.2319e-05	291.621	-8.82315e-09	291.621	-2.3214e-05
		291.499	-5.25426e-05	291.499	-7.83227e-05	291.499	2.83037e-05
		291.377	-0.00011217	291.377	-9.58156e-05	291.377	6.00467e-05
		291.255	-0.000114722	291.255	-5.12059e-05	291.255	6.66873e-05
		291.134	-0.000111127	291.134	-1.552e-05	291.134	8.30417e-05
		291.012	-0.000109212	291.012	-3.3257e-05	291.012	0.000126031
		290.89	-6.25241e-05	290.89	-7.81566e-05	290.89	0.000158159
		290.768	3.79709e-05	290.768	-0.000105172	290.768	0.000130039
		290.646	0.00011412	290.646	-0.000112605	290.646	5.48578e-05
		290.524	8.20316e-05	290.524	-0.000126679	290.524	1.16198e-05
		290.403	-3.96102e-05	290.403	-0.000140956	290.403	5.43468e-05
		290.281	-0.000143871	290.281	-0.000113415	290.281	0.000133415
		290.159	-0.000154314	290.159	-3.45979e-05	290.159	0.000136905
		290.037	-9.41415e-05	290.037	4.02329e-05	290.037	1.30445e-05
		289.915	-3.18635e-05	289.915	5.73612e-05	289.915	-0.000170564
		289.794	5.69724e-06	289.794	3.54572e-05	289.794	-0.000294733
		289.672	4.18886e-05	289.672	2.89322e-05	289.672	-0.000293676
		289.55	9.32283e-05	289.55	3.82398e-05	289.55	-0.000186495
		289.428	0.000139411	289.428	1.11565e-05	289.428	-3.75151e-05
		289.306	0.000155663	289.306	-6.33028e-05	289.306	8.44494e-05
		289.185	0.000152413	289.185	-0.000118228	289.185	0.000127083
		289.063	0.000165134	289.063	-9.21466e-05	289.063	8.06899e-05
		288.941	0.000208556	288.941	-8.7006e-06	288.941	-5.53637e-06
		288.819	0.000254682	288.819	5.79106e-05	288.819	-6.28304e-05
		288.697	0.000262783	288.697	6.48753e-05	288.697	-7.52224e-05
		288.575	0.000225504	288.575	1.54293e-05	288.575	-9.07324e-05
		288.454	0.000175425	288.454	-7.473e-05	288.454	-0.000140526
		288.332	0.000144615	288.332	-0.000176275	288.332	-0.000170547
		288.21	0.000127343	288.21	-0.000229464	288.21	-9.55251e-05
		288.088	9.07752e-05	288.088	-0.000185856	288.088	7.65835e-05
		287.966	1.84726e-05	287.966	-7.37519e-05	287.966	0.000216939
		287.844	-6.39656e-05	287.844	2.00735e-05	287.844	0.000204594
		287.723	-0.000104813	287.723	4.37817e-05	287.723	6.56883e-05
		287.601	-6.56498e-05	287.601	2.03466e-05	287.601	-5.0824e-05
		287.479	4.3952e-05	287.479	-1.12926e-05	287.479	-3.51086e-05
		287.357	0.000159904	287.357	-4.7281e-05	287.357	7.89896e-05
		287.235	0.000203033	287.235	-8.5731e-05	287.235	0.000179414
		287.114	0.000146421	287.114	-8.5423e-05	287.114	0.0002074
		286.992	4.11505e-05	286.992	-7.31902e-06	286.992	0.000190682
		286.87	-4.47566e-05	286.87	0.00011327	286.87	0.000170449
		286.748	-0.000105965	286.748	0.000179522	286.748	0.000149726
		286.626	-0.000183354	286.626	0.000131637	286.626	0.000125642
		286.504	-0.000266043	286.504	1.5253e-05	286.504	0.000127237
		286.383	-0.000266473	286.383	-5.91362e-05	286.383	0.000181927
		286.261	-0.000136736	286.261	-2.40646e-05	286.261	0.000258879
		286.139	2.94496e-05	286.139	7.43813e-05	286.139	0.000282757
		286.017	8.21405e-05	286.017	0.000115052	286.017	0.000210749
		285.895	3.82391e-07	285.895	2.55389e-05	285.895	7.62275e-05
		285.774	-7.85276e-05	285.774	-0.000128503	285.774	-4.98169e-05
		285.652	-4.08632e-05	285.652	-0.000200113	285.652	-0.000124049
		285.53	5.54809e-05	285.53	-0.000120418	285.53	-0.000149001
		285.408	6.85909e-05	285.408	2.28927e-05	285.408	-0.000141457
		285.286	-3.3327e-05	285.286	8.8415e-05	285.286	-0.000103431
		285.164	-0.000138009	285.164	3.64768e-05	285.164	-3.17541e-05
		285.043	-0.000139544	285.043	-5.39951e-05	285.043	5.02287e-05
		284.921	-4.85028e-05	284.921	-0.000102433	284.921	8.6656e-05
		284.799	6.59651e-05	284.799	-0.000104939	284.799	3.46649e-05
		284.677	0.000172818	284.677	-9.36386e-05	284.677	-7.72601e-05
		284.555	0.000264752	284.555	-7.73412e-05	284.555	-0.000155284
		284.434	0.000292986	284.434	-5.44547e-05	284.434	-0.000129457
		284.312	0.000195263	284.312	-4.46363e-05	284.312	-3.46404e-05
		284.19	-6.07456e-06	284.19	-6.31006e-05	284.19	2.2752e-05
		284.068	-0.00019352	284.068	-8.03767e-05	284.068	-1.41546e-05
		283.946	-0.00026935	283.946	-4.94238e-05	283.946	-8.90475e-05
		283.824	-0.000246628	283.824	2.66631e-05	283.824	-0.000106303
		283.703	-0.000200818	283.703	8.45097e-05	283.703	-4.71849e-05
		283.581	-0.000165616	283.581	6.70442e-05	283.581	1.77006e-05
		283.459	-0.000119879	283.459	-1.48198e-05	283.459	2.5308e-05
		283.337	-5.91885e-05	283.337	-9.14165e-05	283.337	-6.1497e-06
		283.215	-2.16081e-05	283.215	-9.71141e-05	283.215	-1.62004e-05
		283.094	-2.64648e-05	283.094	-2.75968e-05	283.094	8.27361e-06
		282.972	-3.44942e-05	282.972	5.44619e-05	282.972	1.3062e-05
		282.85	-6.62872e-06	282.85	7.44236e-05	282.85	-4.90397e-05
		282.728	2.56896e-05	282.728	1.64564e-05	282.728	-0.000143388
		282.606	-1.89004e-07	282.606	-6.4208e-05	282.606	-0.000174377
		282.484	-7.36554e-05	282.484	-0.000103616	282.484	-8.85697e-05
		282.363	-0.000102726	282.363	-8.85597e-05	282.363	5.30441e-05
		282.241	-3.60285e-05	282.241	-4.50455e-05	282.241	0.000124274
		282.119	5.21739e-05	282.119	4.55629e-06	282.119	6.23866e-05
		281.997	4.8735e-05	281.997	4.2622e-05	281.997	-6.60552e-05
		281.875	-4.62992e-05	281.875	3.76567e-05	281.875	-0.000142436
		281.754	-0.000113111	281.754	-2.51283e-05	281.754	-0.000128036
		281.632	-6.57096e-05	281.632	-9.58695e-05	281.632	-9.29798e-05
		281.51	4.05283e-05	281.51	-9.51209e-05	281.51	-0.000113145
		281.388	8.32907e-05	281.388	-1.41464e-05	281.388	-0.000172741
		281.266	1.59723e-05	281.266	6.48659e-05	281.266	-0.000195567
		281.144	-0.000101833	281.144	7.42489e-05	281.144	-0.000154072
		281.023	-0.000184974	281.023	4.28646e-05	281.023	-0.00010801
		280.901	-0.000184508	280.901	3.47445e-05	280.901	-0.00012688
		280.779	-9.18533e-05	280.779	4.69211e-05	280.779	-0.00020266
		280.657	4.95161e-05	280.657	2.87778e-05	280.657	-0.000260756
		280.535	0.00013224	280.535	-1.67315e-05	280.535	-0.000245833
		280.414	6.10535e-05	280.414	-2.35967e-05	280.414	-0.00017773
		280.292	-0.00011846	280.292	3.31813e-05	280.292	-0.000126983
		280.17	-0.000225234	280.17	8.56422e-05	280.17	-0.000152428
		280.048	-0.000139098	280.048	5.99909e-05	280.048	-0.000260071
		279.926	4.32121e-05	279.926	-2.31667e-05	279.926	-0.000397833
		279.804	0.000119482	279.804	-7.59005e-05	279.804	-0.000476973
		279.683	3.13311e-05	279.683	-5.06968e-05	279.683	-0.000420214
		279.561	-8.29782e-05	279.561	1.43443e-05	279.561	-0.000223573
		279.439	-9.48931e-05	279.439	4.9963e-05	279.439	2.18602e-05
		279.317	-5.06395e-05	279.317	2.69162e-05	279.317	0.000193188
		279.195	-7.39305e-05	279.195	-2.60696e-05	279.195	0.000237818
		279.074	-0.00017569	279.074	-5.65882e-05	279.074	0.000201691
		278.952	-0.00025211	278.952	-4.22949e-05	278.952	0.000148968
		278.83	-0.000244548	278.83	-2.05953e-05	278.83	8.5779e-05
		278.708	-0.00020271	278.708	-5.27297e-05	278.708	3.7e-07
		278.586	-0.000174648	278.586	-0.000143544	278.586	-4.99611e-05
		278.464	-0.00012291	278.464	-0.000215589	278.464	2.56057e-05
		278.343	-2.81136e-06	278.343	-0.000191306	278.343	0.000201241
		278.221	0.000133546	278.221	-8.85055e-05	278.221	0.000297894
		278.099	0.000182244	278.099	2.93343e-06	278.099	0.000177511
		277.977	0.000117942	277.977	3.65885e-05	277.977	-6.20927e-05
		277.855	1.90243e-05	277.855	5.68974e-05	277.855	-0.000183782
		277.734	-3.64434e-05	277.734	0.000115622	277.734	-0.000102692
		277.612	-4.66773e-05	277.612	0.000184439	277.612	2.3328e-05
		277.49	-4.64949e-05	277.49	0.000192003	277.49	3.13932e-05
		277.368	-4.23866e-05	277.368	0.000130303	277.368	-2.85535e-05
		277.246	-2.25913e-05	277.246	7.78258e-05	277.246	-6.97981e-06
		277.124	-5.0691e-06	277.124	0.000104478	277.124	9.60293e-05
		277.003	-3.35577e-05	277.003	0.000179212	277.003	0.000138639
		276.881	-0.000123279	276.881	0.000194906	276.881	7.71801e-05
		276.759	-0.000231057	276.759	8.57549e-05	276.759	4.34488e-05
		276.637	-0.000283745	276.637	-8.99129e-05	276.637	0.00013118
		276.515	-0.000231328	276.515	-0.000195601	276.515	0.000234295
		276.394	-8.39593e-05	276.394	-0.000154446	276.394	0.000197951
		276.272	8.63504e-05	276.272	-3.40276e-05	276.272	4.69059e-05
		276.15	0.000188653	276.15	2.73318e-05	276.15	-5.82245e-05
		276.028	0.000183001	276.028	-2.06153e-05	276.028	-5.22391e-05
		275.906	0.00011671	275.906	-8.85564e-05	275.906	-2.43973e-05
		275.784	8.02894e-05	275.784	-7.4511e-05	275.784	-4.41875e-05
		275.663	0.000122406	275.663	-3.52336e-06	275.663	-5.26303e-05
		275.541	0.000212489	275.541	1.23124e-05	275.541	2.19193e-05
		275.419	0.000278391	275.419	-6.08247e-05	275.419	0.000130263
		275.297	0.00026334	275.297	-0.000123347	275.297	0.00015978
		275.175	0.000153776	275.175	-7.78938e-05	275.175	7.93135e-05
		275.054	-1.39693e-05	275.054	3.81717e-05	275.054	-3.84486e-05
		274.932	-0.000160726	274.932	0.000109822	274.932	-0.000114234
		274.81	-0.000209563	274.81	0.00010139	274.81	-0.000128187
		274.688	-0.000155978	274.688	8.81972e-05	274.688	-0.000105145
		274.566	-8.18812e-05	274.566	0.000131062	274.566	-8.22009e-05
		274.444	-7.24667e-05	274.444	0.000185064	274.444	-8.54242e-05
		274.323	-0.000125804	274.323	0.000166694	274.323	-0.00010474
		274.201	-0.000169847	274.201	7.11936e-05	274.201	-9.97633e-05
		274.079	-0.000158576	274.079	-2.19493e-05	274.079	-5.49691e-05
		273.957	-0.000113232	273.957	-4.61301e-05	273.957	-7.32584e-06
		273.835	-6.75862e-05	273.835	-1.15719e-05	273.835	1.21168e-05
		273.714	-1.96745e-05	273.714	2.61917e-05	273.714	3.20213e-05
		273.592	3.81041e-05	273.592	2.80075e-05	273.592	8.48846e-05
		273.47	7.94671e-05	273.47	-8.7425e-06	273.47	0.000125596
		273.348	7.53539e-05	273.348	-6.58408e-05	273.348	8.1491e-05
		273.226	4.48079e-05	273.226	-0.000118225	273.226	-1.9333e-05
		273.104	3.24113e-05	273.104	-0.000138207	273.104	-5.39698e-05
		272.983	4.12827e-05	272.983	-0.000103153	272.983	3.24714e-05
		272.861	2.87962e-05	272.861	-1.11673e-05	272.861	0.000142221
		272.739	-2.85182e-05	272.739	0.000103712	272.739	0.000150532
		272.617	-0.000104081	272.617	0.000175765	272.617	5.83551e-05
		272.495	-0.000163827	272.495	0.00015097	272.495	-4.03072e-05
		272.374	-0.000199967	272.374	4.97089e-05	272.374	-9.68723e-05
		272.252	-0.000203334	272.252	-2.62702e-05	272.252	-0.000133794
		272.13	-0.000143912	272.13	1.16912e-05	272.13	-0.000150237
		272.008	-2.09832e-05	272.008	0.000128157	272.008	-9.29724e-05
		271.886	9.07059e-05	271.886	0.000184556	271.886	5.02608e-05
		271.764	9.95107e-05	271.764	9.88302e-05	271.764	0.000190451
		271.643	9.35159e-06	271.643	-4.55295e-05	271.643	0.000219332
		271.521	-6.7272e-05	271.521	-9.4235e-05	271.521	0.000129874
		271.399	-3.08078e-05	271.399	-1.26223e-05	271.399	2.06467e-05
		271.277	9.48612e-05	271.277	7.44125e-05	271.277	-1.13325e-05
		271.155	0.000196955	271.155	4.54424e-05	271.155	4.11161e-05
		271.034	0.000202087	271.034	-6.80125e-05	271.034	0.000108146
		270.912	0.000139392	270.912	-0.000134654	270.912	0.000120412
		270.79	7.85914e-05	270.79	-9.12007e-05	270.79	6.5417e-05
		270.668	4.16008e-05	270.668	-1.37901e-06	270.668	-2.09867e-05
		270.546	5.14895e-07	270.546	4.38914e-05	270.546	-9.72382e-05
		270.424	-5.4462e-05	270.424	2.63046e-05	270.424	-0.000134124
		270.303	-8.4243e-05	270.303	-1.80309e-05	270.303	-0.000103379
		270.181	-5.07241e-05	270.181	-6.61441e-05	270.181	7.88917e-06
		270.059	2.81576e-05	270.059	-0.000112645	270.059	0.000146313
		269.937	9.63221e-05	269.937	-0.000129415	269.937	0.000193228
		269.815	0.000117602	269.815	-7.46022e-05	269.815	7.43307e-05
		269.693	9.0744e-05	269.693	4.51918e-05	269.693	-0.00013384
		269.572	2.29362e-05	269.572	0.000153504	269.572	-0.000261905
		269.45	-6.78355e-05	269.45	0.000168281	269.45	-0.000230013
		269.328	-0.000124673	269.328	8.02734e-05	269.328	-0.000127589
		269.206	-8.34525e-05	269.206	-4.2157e-05	269.206	-8.66545e-05
		269.084	3.67764e-05	269.084	-0.000118606	269.084	-0.0001227
		268.963	0.000122237	268.963	-0.000121268	268.963	-0.000148773
		268.841	9.37617e-05	268.841	-8.57943e-05	268.841	-0.000115782
		268.719	1.61145e-05	268.719	-6.85462e-05	268.719	-7.16673e-05
		268.597	1.48984e-05	268.597	-8.72499e-05	268.597	-7.56994e-05
		268.475	9.93599e-05	268.475	-9.92877e-05	268.475	-0.00010941
		268.353	0.000143392	268.353	-5.13328e-05	268.353	-0.000103955
		268.232	5.49228e-05	268.232	4.21606e-05	268.232	-3.03829e-05
		268.11	-0.000107942	268.11	9.30393e-05	268.11	6.7546e-05
		267.988	-0.000222091	267.988	3.966e-05	267.988	0.000125631
		267.866	-0.000236908	267.866	-6.07661e-05	267.866	0.000126442
		267.744	-0.000182091	267.744	-8.25196e-05	267.744	0.00011016
		267.623	-0.000101552	267.623	1.98925e-05	267.623	0.000120564
		267.501	-4.93685e-05	267.501	0.000159292	267.501	0.000142712
		267.379	-0.000100013	267.379	0.000238099	267.379	0.000108212
		267.257	-0.000261487	267.257	0.000275642	267.257	-1.99011e-05
		267.135	-0.000393973	267.135	0.000353226	267.135	-0.000174411
		267.013	-0.000330144	267.013	0.000455567	267.013	-0.000226061
		266.892	-0.000107269	266.892	0.000455396	266.892	-0.000113411
		266.77	2.58904e-05	266.77	0.000288984	266.77	8.5682e-05
		266.648	-9.40584e-05	266.648	7.7351e-05	266.648	0.000228149
		266.526	-0.000318818	266.526	2.06274e-06	266.526	0.000240825
		266.404	-0.000360868	266.404	8.87535e-05	266.404	0.000167246
		266.283	-0.000155059	266.283	0.000189198	266.283	9.27911e-05
		266.161	6.95969e-05	266.161	0.000178216	266.161	5.22831e-05
		266.039	9.24042e-05	266.039	9.19957e-05	266.039	1.99618e-05
		265.917	-3.66318e-05	265.917	4.03535e-05	265.917	-3.19295e-05
		265.795	-0.000103581	265.795	4.99063e-05	265.795	-9.08895e-05
		265.673	-2.54569e-05	265.673	6.06541e-05	265.673	-0.000121657
		265.552	6.37764e-05	265.552	4.33223e-05	265.552	-0.000107038
		265.43	1.13967e-05	265.43	3.78407e-05	265.43	-6.0485e-05
		265.308	-0.000161085	265.308	6.73954e-05	265.308	-9.75568e-06
		265.186	-0.000299711	265.186	8.56245e-05	265.186	1.77294e-05
		265.064	-0.000299219	265.064	4.90681e-05	265.064	4.14325e-06
		264.943	-0.000193066	264.943	-2.62786e-06	264.943	-3.96867e-05
		264.821	-8.67486e-05	264.821	8.79736e-06	264.821	-6.75061e-05
		264.699	-5.12143e-05	264.699	9.31929e-05	264.699	-4.25105e-05
		264.577	-8.23373e-05	264.577	0.000179081	264.577	2.43023e-06
		264.455	-0.000124738	264.455	0.000207813	264.455	-1.07122e-05
		264.333	-0.000119375	264.333	0.000196447	264.333	-9.24648e-05
		264.212	-5.33902e-05	264.212	0.000193934	264.212	-0.000138396
		264.09	1.84605e-05	264.09	0.000214609	264.09	-5.11203e-05
		263.968	1.9249e-05	263.968	0.000243392	263.968	0.000110042
		263.846	-6.52921e-05	263.846	0.00027728	263.846	0.000176131
		263.724	-0.000162025	263.724	0.000318527	263.724	7.92086e-05
		263.603	-0.000189989	263.603	0.000334926	263.603	-5.54193e-05
		263.481	-0.000150236	263.481	0.000273785	263.481	-7.00301e-05
		263.359	-0.000110435	263.359	0.000133901	263.359	2.93886e-05
		263.237	-0.000111801	263.237	-4.89606e-06	263.237	0.000102551
		263.115	-0.00012838	263.115	-4.99682e-05	263.115	6.74949e-05
		262.993	-0.000120868	262.993	1.55082e-05	262.993	-1.39869e-05
		262.872	-9.06807e-05	262.872	0.000124715	262.872	-4.31238e-05
		262.75	-6.05717e-05	262.75	0.000191953	262.75	-3.12169e-06
		262.628	-3.19807e-05	262.628	0.00016965	262.628	5.79283e-05
		262.506	8.70899e-06	262.506	6.62204e-05	262.506	0.000110563
		262.384	5.7417e-05	262.384	-5.33689e-05	262.384	0.000163914
		262.263	9.3137e-05	262.263	-9.36416e-05	262.263	0.000223082
		262.141	0.000102637	262.141	-7.02357e-06	262.141	0.000265896
		262.019	8.26964e-05	262.019	0.00013407	262.019	0.000262281
		261.897	2.97576e-05	261.897	0.000184382	261.897	0.000199808
		261.775	-4.47064e-05	261.775	7.94141e-05	261.775	9.63867e-05
		261.653	-9.64397e-05	261.653	-8.47575e-05	261.653	9.29865e-07
		261.532	-8.2049e-05	261.532	-0.000162519	261.532	-3.09303e-05
		261.41	-1.89958e-05	261.41	-0.000125031	261.41	1.47024e-05
		261.288	1.65125e-05	261.288	-6.30657e-05	261.288	8.36283e-05
		261.166	-2.9614e-05	261.166	-3.74526e-05	261.166	9.12509e-05
		261.044	-0.000123089	261.044	-3.20525e-06	261.044	-2.3377e-06
		260.923	-0.000170953	260.923	8.85478e-05	260.923	-0.000150692
		260.801	-0.000116989	260.801	0.000181233	260.801	-0.000251901
		260.679	-5.96725e-06	260.679	0.000175999	260.679	-0.000228745
		260.557	4.71308e-05	260.557	8.09194e-05	260.557	-9.49008e-05
		260.435	-3.51792e-05	260.435	2.39617e-05	260.435	5.39056e-05
		260.313	-0.000203071	260.313	0.000100458	260.313	0.000126073
		260.192	-0.000312863	260.192	0.000254895	260.192	0.000114437
		260.07	-0.000274672	260.07	0.00034248	260.07	8.08635e-05
		259.948	-0.000152232	259.948	0.000284537	259.948	6.90028e-05
		259.826	-7.96915e-05	259.826	0.000142116	259.826	6.24786e-05
		259.704	-9.23562e-05	259.704	5.25992e-05	259.704	3.4944e-05
		259.583	-9.85931e-05	259.583	0.000109405	259.583	3.09574e-06
		259.461	-2.84536e-05	259.461	0.000285619	259.461	3.24716e-06
		259.339	6.00583e-05	259.339	0.000452958	259.339	4.19815e-05
		259.217	6.66855e-05	259.217	0.000483908	259.217	9.9911e-05
		259.095	-1.41238e-05	259.095	0.000357522	259.095	0.000159018
		258.973	-0.000104529	258.973	0.000171015	258.973	0.000189536
		258.852	-0.000154288	258.852	4.48971e-05	258.852	0.000139226
		258.73	-0.000165534	258.73	2.18123e-05	258.73	-1.43908e-06
		258.608	-0.000127282	258.608	5.67284e-05	258.608	-0.000131618
		258.486	-1.75226e-05	258.486	8.4262e-05	258.486	-0.000115885
		258.364	0.000112906	258.364	7.77694e-05	258.364	4.2867e-05
		258.243	0.000144434	258.243	5.36203e-05	258.243	0.000172597
		258.121	2.71211e-05	258.121	3.88055e-05	258.121	0.000129687
		257.999	-0.000140195	257.999	3.81651e-05	257.999	-1.83019e-05
		257.877	-0.000223213	257.877	3.04301e-05	257.877	-7.99657e-05
		257.755	-0.000205303	257.755	2.89834e-06	257.755	1.16791e-05
		257.633	-0.000170943	257.633	-1.46348e-05	257.633	0.000126902
		257.512	-0.000167286	257.512	2.14008e-05	257.512	0.000133106
		257.39	-0.000153972	257.39	9.61496e-05	257.39	7.28874e-05
		257.268	-8.98217e-05	257.268	0.000132954	257.268	7.81903e-05
		257.146	-4.99491e-06	257.146	9.72092e-05	257.146	0.000156569
		257.024	3.75188e-05	257.024	6.77464e-05	257.024	0.000167573
		256.903	1.47119e-05	256.903	0.000143369	256.903	3.13008e-05
		256.781	-4.36579e-05	256.781	0.000291981	256.781	-0.000128142
		256.659	-8.92102e-05	256.659	0.000366509	256.659	-0.00012281
		256.537	-8.56939e-05	256.537	0.000284554	256.537	4.97933e-05
		256.415	-2.9865e-05	256.415	0.000121078	256.415	0.000185956
		256.293	3.84469e-05	256.293	-8.87715e-06	256.293	0.000122404
		256.172	6.19659e-05	256.172	-8.52538e-05	256.172	-6.73598e-05
		256.05	1.84167e-05	256.05	-0.000140047	256.05	-0.000173719
		255.928	-5.89357e-05	255.928	-0.000145806	255.928	-0.000101442
		255.806	-0.000117689	255.806	-4.95684e-05	255.806	5.20097e-05
		255.684	-0.000132165	255.684	0.000100839	255.684	0.000152922
		255.563	-0.000114417	255.563	0.000171949	255.563	0.00018219
		255.441	-0.000100482	255.441	0.00011218	255.441	0.000200618
		255.319	-0.000126884	255.319	2.07385e-05	255.319	0.00022875
		255.197	-0.00019271	255.197	6.96021e-06	255.197	0.000223305
		255.075	-0.000238286	255.075	5.02367e-05	255.075	0.000153466
		254.953	-0.000197273	254.953	5.78089e-05	254.953	4.96184e-05
		254.832	-8.95204e-05	254.832	7.58038e-06	254.832	-2.71158e-05
		254.71	-2.5277e-05	254.71	-4.0768e-05	254.71	-3.73511e-05
		254.588	-8.19809e-05	254.588	-4.66296e-05	254.588	1.15475e-05
		254.466	-0.000205158	254.466	-2.00256e-05	254.466	7.29884e-05
		254.344	-0.000274846	254.344	4.10379e-05	254.344	0.000102895
		254.223	-0.000246801	254.223	0.000161003	254.223	0.000110905
		254.101	-0.000171224	254.101	0.00030732	254.101	0.000147785
		253.979	-8.66007e-05	253.979	0.000368463	253.979	0.000214841
		253.857	2.27411e-05	253.857	0.000268868	253.857	0.000220323
		253.735	0.000139246	253.735	7.96815e-05	253.735	8.53658e-05
		253.613	0.000165521	253.613	-3.79311e-05	253.613	-0.000121638
		253.492	4.12612e-05	253.492	-2.77333e-06	253.492	-0.000232293
		253.37	-0.000129992	253.37	0.000105802	253.37	-0.000174368
		253.248	-0.000160126	253.248	0.000148609	253.248	-4.88354e-05
		253.126	3.31401e-06	253.126	8.71754e-05	253.126	2.13188e-05
		253.004	0.000199059	253.004	2.01508e-05	253.004	4.48169e-05
		252.883	0.00022564	252.883	5.59292e-05	252.883	0.000100966
		252.761	5.14206e-05	252.761	0.000171187	252.761	0.000183791
		252.639	-0.000182668	252.639	0.000229459	252.639	0.000202855
		252.517	-0.000332592	252.517	0.000145185	252.517	0.000124873
		252.395	-0.000368118	252.395	-1.19517e-05	252.395	2.18989e-05
		252.273	-0.000333607	252.273	-0.000109402	252.273	-3.80781e-05
		252.152	-0.000262616	252.152	-0.000112527	252.152	-6.93194e-05
		252.03	-0.000169512	252.03	-9.11984e-05	252.03	-0.000101748
		251.908	-8.82702e-05	251.908	-8.07311e-05	251.908	-0.00010509
		251.786	-6.0305e-05	251.786	-2.44532e-05	251.786	-4.12283e-05
		251.664	-7.54261e-05	251.664	0.000110232	251.664	4.55692e-05
		251.543	-6.63742e-05	251.543	0.000233658	251.543	6.05332e-05
		251.421	9.39942e-06	251.421	0.000225015	251.421	-1.92187e-05
		251.299	0.000103537	251.299	8.87094e-05	251.299	-0.00010249
		251.177	0.000127906	251.177	-5.01662e-05	251.177	-8.06816e-05
		251.055	6.86758e-05	251.055	-9.33499e-05	251.055	5.37188e-05
		250.933	1.05423e-05	250.933	-4.86463e-05	250.933	0.000194285
		250.812	2.78691e-05	250.812	3.0394e-05	250.812	0.000220567
		250.69	8.07681e-05	250.69	0.000109041	250.69	0.000117264
		250.568	5.76671e-05	250.568	0.000158045	250.568	-1.41835e-06
		250.446	-8.28902e-05	250.446	0.000145257	250.446	-5.98209e-06
		250.324	-0.000249451	250.324	8.41021e-05	250.324	9.79158e-05
		250.202	-0.000312045	250.202	4.64957e-05	250.202	0.000165016
		250.081	-0.000238042	250.081	8.10111e-05	250.081	8.78981e-05
		249.959	-0.000114878	249.959	0.000143837	249.959	-5.42622e-05
		249.837	-4.98094e-05	249.837	0.000151528	249.837	-8.4395e-05
		249.715	-6.81494e-05	249.715	8.45768e-05	249.715	4.45441e-05
		249.593	-0.000108506	249.593	3.23885e-06	249.593	0.000183725
		249.472	-9.96428e-05	249.472	-2.40541e-05	249.472	0.000175359
		249.35	-3.30378e-05	249.35	2.47588e-05	249.35	4.15798e-05
		249.228	3.62636e-05	249.228	0.000122927	249.228	-6.47585e-05
		249.106	5.67174e-05	249.106	0.00020466	249.106	-5.57674e-05
		248.984	4.28547e-05	248.984	0.000190558	248.984	1.19979e-05
		248.862	5.67424e-05	248.862	5.7365e-05	248.862	4.08759e-05
		248.741	0.000120209	248.741	-0.000107796	248.741	8.01131e-06
		248.619	0.000167688	248.619	-0.000168008	248.619	-3.83023e-05
		248.497	0.000117517	248.497	-7.67003e-05	248.497	-5.00586e-05
		248.375	-1.5351e-05	248.375	6.621e-05	248.375	-1.94529e-05
		248.253	-0.000118574	248.253	0.000116731	248.253	2.54172e-05
		248.132	-0.00011241	248.132	2.90586e-05	248.132	4.30805e-05
		248.01	-4.71905e-05	248.01	-0.000114038	248.01	1.85185e-05
		247.888	-3.61723e-05	247.888	-0.000190335	247.888	-3.58e-06
		247.766	-0.000110362	247.766	-0.000141999	247.766	4.61696e-05
		247.644	-0.000186001	247.644	-1.07787e-05	247.644	0.000168686
		247.522	-0.00017737	247.522	0.000107087	247.522	0.000267658
		247.401	-9.49324e-05	247.401	0.00014658	247.401	0.000254179
		247.279	-1.01773e-05	247.279	0.000127921	247.279	0.000160554
		247.157	3.69909e-05	247.157	0.000122361	247.157	9.7005e-05
		247.035	5.55774e-05	247.035	0.00016426	247.035	9.94498e-05
		246.913	5.18694e-05	246.913	0.000215078	246.913	8.67135e-05
		246.792	1.39882e-05	246.792	0.000221512	246.792	-3.98609e-06
		246.67	-4.64605e-05	246.67	0.000184495	246.67	-0.000102665
		246.548	-8.20428e-05	246.548	0.000147772	246.548	-9.30676e-05
		246.426	-6.3165e-05	246.426	0.000132126	246.426	1.65491e-05
		246.304	-1.93962e-05	246.304	0.000108624	246.304	8.97485e-05
		246.182	-4.8022e-06	246.182	3.91278e-05	246.182	3.99501e-05
		246.061	-3.92871e-05	246.061	-7.18651e-05	246.061	-5.82032e-05
		245.939	-0.000102479	245.939	-0.000169279	245.939	-7.51043e-05
		245.817	-0.000163705	245.817	-0.00018925	245.817	6.50159e-06
		245.695	-0.000191149	245.695	-0.000119403	245.695	8.76819e-05
		245.573	-0.000153785	245.573	-2.41937e-05	245.573	9.16504e-05
		245.452	-5.88935e-05	245.452	6.45968e-06	245.452	4.36212e-05
		245.33	1.82487e-05	245.33	-5.03529e-05	245.33	1.46254e-05
		245.208	-5.54245e-06	245.208	-0.000122323	245.208	4.50322e-05
		245.086	-0.000113754	245.086	-0.000122903	245.086	0.000139829
		244.964	-0.000185763	244.964	-4.62525e-05	244.964	0.000283591
		244.842	-0.000131051	244.842	3.89669e-05	244.842	0.00042014
		244.721	3.29694e-06	244.721	7.37651e-05	244.721	0.000455416
		244.599	9.34658e-05	244.599	5.68729e-05	244.599	0.000336947
		244.477	7.70648e-05	244.477	2.12826e-05	244.477	0.000126684
		244.355	-1.77892e-05	244.355	7.94283e-07	244.355	-4.48779e-05
		244.233	-0.000156318	244.233	1.6227e-05	244.233	-0.000101733
		244.112	-0.000331427	244.112	5.40007e-05	244.112	-7.50556e-05
		243.99	-0.000496414	243.99	5.5946e-05	243.99	-4.02839e-05
		243.868	-0.000539848	243.868	-2.19086e-05	243.868	-3.97759e-05
		243.746	-0.000395854	243.746	-0.000124695	243.746	-7.28627e-05
		243.624	-0.00015375	243.624	-0.000123179	243.624	-0.00012011
		243.502	9.02569e-06	243.502	4.05952e-05	243.502	-0.000151857
		243.381	1.14784e-05	243.381	0.000267803	243.381	-0.000140999
		243.259	-5.95678e-05	243.259	0.000404296	243.259	-9.91195e-05
		243.137	-7.6528e-05	243.137	0.000399344	243.137	-8.32604e-05
		243.015	-2.37347e-05	243.015	0.000318191	243.015	-0.000131359
		242.893	1.4413e-05	242.893	0.000227726	242.893	-0.00019418
		242.772	-9.5334e-06	242.772	0.000143224	242.772	-0.000166915
		242.65	-4.02532e-05	242.65	8.75146e-05	242.65	-4.8288e-06
		242.528	-9.6733e-06	242.528	0.000117452	242.528	0.000209168
		242.406	4.88067e-05	242.406	0.000240704	242.406	0.000329885
		242.284	2.85005e-05	242.284	0.000354371	242.284	0.000283736
		242.162	-0.000104323	242.162	0.000333937	242.162	0.000135906
		242.041	-0.000241005	242.041	0.000181159	242.041	2.8007e-05
		241.919	-0.000249563	241.919	3.85774e-05	241.919	4.84503e-05
		241.797	-0.000143501	241.797	4.41581e-05	241.797	0.000157655
		241.675	-7.32209e-05	241.675	0.00019423	241.675	0.000236305
		241.553	-0.000134138	241.553	0.000359434	241.553	0.000203469
		241.432	-0.000240557	241.432	0.000419009	241.432	8.21708e-05
		241.31	-0.000240923	241.31	0.000365902	241.31	-4.3821e-05
		241.188	-0.000122691	241.188	0.000285034	241.188	-0.000111978
		241.066	-2.59016e-05	241.066	0.000242997	241.066	-0.00010779
		240.944	-4.81112e-05	240.944	0.000217419	240.944	-4.17169e-05
		240.822	-0.000112982	240.822	0.000148243	240.822	5.62715e-05
		240.701	-7.98023e-05	240.701	4.38871e-05	240.701	0.000123708
		240.579	6.5145e-05	240.579	-6.71053e-06	240.579	9.84536e-05
		240.457	0.00019271	240.457	4.96638e-05	240.457	-7.68399e-06
		240.335	0.000192819	240.335	0.000137819	240.335	-9.81203e-05
		240.213	9.07209e-05	240.213	0.000130171	240.213	-9.01197e-05
		240.092	-9.71727e-06	240.092	1.27568e-05	240.092	-1.2216e-05
		239.97	-4.90312e-05	239.97	-7.89192e-05	239.97	3.06965e-05
		239.848	-4.90634e-05	239.848	-1.75899e-05	239.848	-1.22991e-05
		239.726	-5.65765e-05	239.726	0.000158822	239.726	-7.65183e-05
		239.604	-8.64171e-05	239.604	0.000291354	239.604	-6.31599e-05
		239.482	-0.000116377	239.482	0.000287056	239.482	4.27543e-05
		239.361	-0.00011677	239.361	0.000212577	239.361	0.00016114
		239.239	-8.3687e-05	239.239	0.00018859	239.239	0.000217589
		239.117	-5.08314e-05	239.117	0.000234945	239.117	0.000229898
		238.995	-5.95909e-05	238.995	0.000264421	238.995	0.000276297
		238.873	-0.000104991	238.873	0.000216486	238.873	0.000381314
		238.752	-0.000123486	238.752	0.000140679	238.752	0.000457628
		238.63	-5.96932e-05	238.63	0.000117249	238.63	0.000388699
		238.508	5.3792e-05	238.508	0.000132374	238.508	0.000170139
		238.386	0.000110533	238.386	9.45305e-05	238.386	-6.11967e-05
		238.264	4.22602e-05	238.264	-1.83141e-05	238.264	-0.00016032
		238.142	-9.8696e-05	238.142	-9.16395e-05	238.142	-0.000116245
		238.021	-0.000194654	238.021	-8.15746e-06	238.021	-3.24959e-05
		237.899	-0.000198031	237.899	0.00018018	237.899	1.59114e-05
		237.777	-0.000181862	237.777	0.000285056	237.777	5.43131e-05
		237.655	-0.000238462	237.655	0.000199003	237.655	0.000127797
		237.533	-0.000350961	237.533	2.02862e-05	237.533	0.000204347
		237.412	-0.000402173	237.412	-7.34307e-05	237.412	0.000207142
		237.29	-0.000313107	237.29	-2.7979e-05	237.29	0.000122706
		237.168	-0.000139411	237.168	6.42405e-05	237.168	2.46767e-05
		237.046	-1.23968e-05	237.046	0.000111075	237.046	-1.66875e-05
		236.924	-8.02609e-06	236.924	0.000114659	236.924	-8.46022e-06
		236.802	-9.80208e-05	236.802	0.000115725	236.802	7.68725e-07
		236.681	-0.000209114	236.681	0.000119424	236.681	-4.28949e-07
		236.559	-0.000290142	236.559	0.000116319	236.559	2.10012e-05
		236.437	-0.000321469	236.437	0.000126544	236.437	7.87029e-05
		236.315	-0.000299705	236.315	0.000168317	236.315	0.000132117
		236.193	-0.00023647	236.193	0.000207915	236.193	0.000133649
		236.072	-0.000155582	236.072	0.000197493	236.072	9.22886e-05
		235.95	-7.6826e-05	235.95	0.00015644	235.95	6.24199e-05
		235.828	-1.36682e-05	235.828	0.000160471	235.828	6.83871e-05
		235.706	1.0605e-05	235.706	0.000236711	235.706	6.94857e-05
		235.584	-2.81138e-05	235.584	0.000313406	235.584	2.18351e-05
		235.462	-0.000113121	235.462	0.00029948	235.462	-4.43463e-05
		235.341	-0.000180014	235.341	0.000187536	235.341	-4.83278e-05
		235.219	-0.000180163	235.219	5.55595e-05	235.219	3.74024e-05
		235.097	-0.000137894	235.097	-1.16171e-05	235.097	0.000146764
		234.975	-0.000117274	234.975	1.85977e-05	234.975	0.000203107
		234.853	-0.000141084	234.853	0.000119213	234.853	0.000205009
		234.732	-0.000170512	234.732	0.000218762	234.732	0.000192335
		234.61	-0.000159977	234.61	0.000236859	234.61	0.00015944
		234.488	-0.000104559	234.488	0.000148794	234.488	6.5199e-05
		234.366	-3.64118e-05	234.366	2.44707e-05	234.366	-7.457e-05
		234.244	-1.78527e-06	234.244	-2.81842e-05	234.244	-0.000173529
		234.122	-3.55294e-05	234.122	2.4445e-05	234.122	-0.000179184
		234.001	-0.0001201	234.001	0.000105323	234.001	-0.000134298
		233.879	-0.000168583	233.879	0.000116909	233.879	-9.54173e-05
		233.757	-9.74372e-05	233.757	4.80706e-05	233.757	-4.52828e-05
		233.635	6.24858e-05	233.635	-2.96108e-05	233.635	4.73979e-05
		233.513	0.000172576	233.513	-5.57986e-05	233.513	0.000119417
		233.392	0.000141944	233.392	-3.82513e-05	233.392	6.20102e-05
		233.27	4.15558e-05	233.27	-1.42466e-05	233.27	-0.000110713
		233.148	1.24692e-05	233.148	9.1917e-06	233.148	-0.000234639
		233.026	8.15962e-05	233.026	4.86892e-05	233.026	-0.00019043
		232.904	0.000133495	232.904	9.21796e-05	232.904	-6.11755e-05
		232.782	7.14528e-05	232.782	9.04496e-05	232.782	-2.0424e-05
		232.661	-5.69191e-05	232.661	1.72485e-05	232.661	-9.98609e-05
		232.539	-0.000130451	232.539	-8.14852e-05	232.539	-0.00016377
		232.417	-0.000108055	232.417	-0.000122604	232.417	-0.000119906
		232.295	-6.00398e-05	232.295	-6.63892e-05	232.295	-5.46992e-05
		232.173	-6.01145e-05	232.173	5.55446e-05	232.173	-9.37549e-05
		232.052	-9.90999e-05	232.052	0.000184636	232.052	-0.000191785
		231.93	-0.000122696	231.93	0.000274455	231.93	-0.000166256
		231.808	-0.000119468	231.808	0.000282516	231.808	5.36491e-05
		231.686	-0.000133163	231.686	0.000176215	231.686	0.000301617
		231.564	-0.000187661	231.564	-6.21207e-06	231.564	0.000352753
		231.442	-0.000231093	231.442	-0.000131979	231.442	0.000179398
		231.321	-0.000184867	231.321	-8.49074e-05	231.321	-3.83472e-05
		231.199	-5.07282e-05	231.199	8.77723e-05	231.199	-0.00013547
		231.077	5.84829e-05	231.077	0.000205282	231.077	-0.000114183
		230.955	2.43208e-05	230.955	0.000166438	230.955	-6.08731e-05
		230.833	-0.000141651	230.833	7.64525e-05	230.833	-1.79953e-06
		230.712	-0.000292677	230.712	9.93319e-05	230.712	8.49705e-05
		230.59	-0.000288839	230.59	0.000224777	230.59	0.000163477
		230.468	-0.000129978	230.468	0.00027587	230.468	0.00015004
		230.346	5.95874e-05	230.346	0.000153892	230.346	4.19893e-05
		230.224	0.00015507	230.224	-2.14383e-05	230.224	-4.85464e-05
		230.102	0.000120563	230.102	-7.11643e-05	230.102	-3.26199e-05
		229.981	7.23143e-07	229.981	1.16625e-05	229.981	4.51007e-05
		229.859	-0.000130131	229.859	7.52753e-05	229.859	8.82994e-05
		229.737	-0.000205497	229.737	2.7285e-05	229.737	8.8581e-05
		229.615	-0.000195825	229.615	-5.58068e-05	229.615	0.000103519
		229.493	-0.000131076	229.493	-5.82431e-05	229.493	0.000123712
		229.371	-7.9156e-05	229.371	1.42347e-05	229.371	6.50787e-05
		229.25	-7.81992e-05	229.25	6.01491e-05	229.25	-8.35474e-05
		229.128	-9.90858e-05	229.128	2.70117e-05	229.128	-0.000196273
		229.006	-9.32368e-05	229.006	-3.5873e-05	229.006	-0.000158327
		228.884	-6.11752e-05	228.884	-6.04565e-05	228.884	-2.63496e-05
		228.762	-3.9846e-05	228.762	-3.66362e-05	228.762	3.60359e-05
		228.641	-2.8552e-05	228.641	6.75156e-06	228.641	-3.29212e-05
		228.519	2.30024e-05	228.519	4.91754e-05	228.519	-0.0001197
		228.397	0.000129614	228.397	7.86582e-05	228.397	-8.4343e-05
		228.275	0.00021538	228.275	8.03515e-05	228.275	6.84933e-05
		228.153	0.000194281	228.153	6.37123e-05	228.153	0.000194815
		228.031	9.28914e-05	228.031	7.9925e-05	228.031	0.000161375
		227.91	3.48741e-05	227.91	0.000164976	227.91	-3.00266e-05
		227.788	8.49968e-05	227.788	0.000266916	227.788	-0.000249228
		227.666	0.000155674	227.666	0.000276856	227.666	-0.000349283
		227.544	0.000110998	227.544	0.000151502	227.544	-0.00028345
		227.422	-5.89004e-05	227.422	-2.80028e-05	227.422	-0.000131356
		227.301	-0.000217056	227.301	-0.000142558	227.301	-1.4417e-05
		227.179	-0.000235702	227.179	-0.000152899	227.179	1.25207e-05
		227.057	-0.000129946	227.057	-0.000103893	227.057	-1.59275e-05
		226.935	-1.56204e-05	226.935	-4.15028e-05	226.935	-4.10476e-05
		226.813	3.24461e-05	226.813	2.5113e-05	226.813	-3.76873e-05
		226.691	4.12323e-05	226.691	8.7316e-05	226.691	-1.00748e-05
		226.57	6.89108e-05	226.57	0.00011883	226.57	2.94027e-05
		226.448	0.00011827	226.448	0.000113059	226.448	5.74627e-05
		226.326	0.000144212	226.326	0.000100793	226.326	4.54458e-05
		226.204	0.000126548	226.204	0.000108848	226.204	-3.80392e-06
		226.082	9.97208e-05	226.082	0.000132186	226.082	-4.10284e-05
		225.961	0.000101337	225.961	0.000167052	225.961	-1.93092e-05
		225.839	0.000115751	225.839	0.000230531	225.839	5.20381e-05
		225.717	9.39695e-05	225.717	0.000307731	225.717	0.00012337
		225.595	2.25787e-05	225.595	0.000318124	225.595	0.000161139
		225.473	-5.61828e-05	225.473	0.000201941	225.473	0.000164444
		225.351	-0.000100628	225.351	2.9788e-05	225.351	0.000141226
		225.23	-0.000118279	225.23	-5.01905e-05	225.23	0.000102121
		225.108	-0.000139069	225.108	3.21794e-06	225.108	6.94171e-05
		224.986	-0.000164851	224.986	6.03221e-05	224.986	5.41031e-05
		224.864	-0.000178433	224.864	-1.0845e-05	224.864	2.69466e-05
		224.742	-0.000185706	224.742	-0.000163388	224.742	-4.45825e-05
		224.621	-0.000202233	224.621	-0.000231109	224.621	-0.000126549
		224.499	-0.000199809	224.499	-0.000148424	224.499	-0.000137126
		224.377	-0.00012357	224.377	-2.77841e-05	224.377	-5.71964e-05
		224.255	1.30045e-05	224.255	1.96716e-06	224.255	2.57483e-05
		224.133	0.000101806	224.133	-3.78101e-05	224.133	2.29759e-05
		224.011	5.80673e-05	224.011	-2.7271e-05	224.011	-4.33838e-05
		223.89	-6.47368e-05	223.89	7.21879e-05	223.89	-8.1118e-05
		223.768	-0.00013345	223.768	0.000165618	223.768	-5.21002e-05
		223.646	-9.57827e-05	223.646	0.000161491	223.646	2.99907e-06
		223.524	-2.4098e-05	223.524	9.79219e-05	223.524	4.81394e-05
		223.402	2.08759e-06	223.402	8.29845e-05	223.402	8.81347e-05
		223.281	-7.40246e-06	223.281	0.000133831	223.281	0.000110966
		223.159	-2.04615e-06	223.159	0.000138218	223.159	6.50399e-05
		223.037	1.84511e-05	223.037	-6.65485e-07	223.037	-6.47998e-05
		222.915	1.45878e-05	222.915	-0.000221069	222.915	-0.000205907
		222.793	-1.42046e-05	222.793	-0.000350336	222.793	-0.000271547
		222.671	-1.46585e-05	222.671	-0.000287853	222.671	-0.000256885
		222.55	4.89493e-05	222.55	-9.85872e-05	222.55	-0.000214289
		222.428	0.000139555	222.428	7.86445e-05	222.428	-0.000159506
		222.306	0.000179441	222.306	0.000164565	222.306	-6.67221e-05
		222.184	0.000130825	222.184	0.000154639	222.184	4.63933e-05
		222.062	3.93855e-05	222.062	5.89084e-05	222.062	0.000100082
		221.941	-7.07196e-06	221.941	-9.74993e-05	221.941	5.23251e-05
		221.819	2.55327e-05	221.819	-0.00022858	221.819	-2.99451e-05
		221.697	6.8228e-05	221.697	-0.000231698	221.697	-4.68552e-05
		221.575	2.46284e-05	221.575	-0.000113883	221.575	9.39792e-06
		221.453	-9.6829e-05	221.453	-1.01366e-05	221.453	5.30798e-05
		221.331	-0.000167495	221.331	-2.04957e-05	221.331	2.32964e-05
		221.21	-8.74951e-05	221.21	-7.44566e-05	221.21	-4.40752e-05
		221.088	8.31716e-05	221.088	-2.93108e-05	221.088	-7.91914e-05
		220.966	0.00019049	220.966	0.000121652	220.966	-7.47687e-05
		220.844	0.000163452	220.844	0.000228087	220.844	-8.38241e-05
		220.722	6.87228e-05	220.722	0.000181152	220.722	-0.000135904
		220.601	-3.20713e-06	220.601	4.7821e-05	220.601	-0.000195181
		220.479	-3.68885e-05	220.479	-3.75239e-05	220.479	-0.000208279
		220.357	-5.78234e-05	220.357	-4.51895e-05	220.357	-0.000160729
		220.235	-6.3855e-05	220.235	-4.06898e-05	220.235	-6.76539e-05
		220.113	-3.57066e-05	220.113	-4.79045e-05	220.113	5.98126e-05
		219.991	2.14362e-05	219.991	-2.02847e-05	219.991	0.000198055
		219.87	8.81152e-05	219.87	4.66948e-05	219.87	0.000276466
		219.748	0.000152846	219.748	6.6718e-05	219.748	0.000220854
		219.626	0.000187261	219.626	-2.29057e-05	219.626	5.64037e-05
		219.504	0.000137423	219.504	-0.000151107	219.504	-8.08953e-05
		219.382	-1.64025e-06	219.382	-0.000179701	219.382	-8.64356e-05
		219.261	-0.000127695	219.261	-6.31992e-05	219.261	-1.74191e-05
		219.139	-0.000122481	219.139	0.000106758	219.139	-2.27475e-05
		219.017	-5.31622e-06	219.017	0.000211218	219.017	-0.000146422
		218.895	7.4186e-05	218.895	0.000214584	218.895	-0.000266417
		218.773	2.03472e-05	218.773	0.00016155	218.773	-0.000252428
		218.651	-9.30426e-05	218.651	0.000105838	218.651	-0.000123565
		218.53	-0.000129942	218.53	6.5118e-05	218.53	-2.5994e-08
		218.408	-6.15542e-05	218.408	2.43524e-05	218.408	5.5831e-05
		218.286	2.96203e-05	218.286	-3.98513e-05	218.286	7.6592e-05
		218.164	8.19201e-05	218.164	-0.000130766	218.164	8.41914e-05
		218.042	0.000117466	218.042	-0.000213784	218.042	3.35681e-05
		217.921	0.000170563	217.921	-0.000235391	217.921	-0.00010589
		217.799	0.000215681	217.799	-0.000174562	217.799	-0.000270441
		217.677	0.000196595	217.677	-7.2797e-05	217.677	-0.000354651
		217.555	9.67162e-05	217.555	-2.52359e-06	217.555	-0.000321388
		217.433	-4.22988e-05	217.433	-5.15676e-06	217.433	-0.000221807
		217.311	-0.000152234	217.311	-6.26313e-05	217.311	-0.000123686
		217.19	-0.000176514	217.19	-0.00012098	217.19	-5.90961e-05
		217.068	-0.000106157	217.068	-0.000131521	217.068	-3.43541e-05
		216.946	-2.06348e-06	216.946	-7.62085e-05	216.946	-4.90948e-05
		216.824	4.19908e-05	216.824	2.70876e-05	216.824	-9.35985e-05
		216.702	-8.02854e-06	216.702	0.000133743	216.702	-0.000149664
		216.581	-8.20892e-05	216.581	0.000196227	216.581	-0.000200824
		216.459	-8.73887e-05	216.459	0.000196494	216.459	-0.000227668
		216.337	-2.7001e-05	216.337	0.000163712	216.337	-0.000202174
		216.215	3.35949e-06	216.215	0.000153644	216.215	-0.000118934
		216.093	-5.68081e-05	216.093	0.000197236	216.093	-3.3035e-05
		215.971	-0.00015309	215.971	0.000265986	215.971	-2.58015e-05
		215.85	-0.000191012	215.85	0.000298182	215.85	-0.00011111
		215.728	-0.000153696	215.728	0.000263323	215.728	-0.000206421
		215.606	-0.00010078	215.606	0.000185465	215.606	-0.000226712
		215.484	-7.13146e-05	215.484	9.45374e-05	215.484	-0.000185332
		215.362	-4.45863e-05	215.362	-1.70425e-05	215.362	-0.000165619
		215.241	-3.92691e-07	215.241	-0.000154708	215.241	-0.00020464
		215.119	3.84164e-05	215.119	-0.000259958	215.119	-0.000248292
		214.997	4.90246e-05	214.997	-0.000252872	214.997	-0.000228949
		214.875	4.94835e-05	214.875	-0.00015265	214.875	-0.000151751
		214.753	6.04543e-05	214.753	-9.01227e-05	214.753	-8.33289e-05
		214.631	6.29902e-05	214.631	-0.000147715	214.631	-7.59811e-05
		214.51	4.12799e-05	214.51	-0.000233338	214.51	-0.000124426
		214.388	3.83311e-05	214.388	-0.000189907	214.388	-0.000185767
		214.266	0.00010659	214.266	-1.14672e-05	214.266	-0.000220106
		214.144	0.000212785	214.144	0.000140416	214.144	-0.000212072
		214.022	0.000259445	214.022	0.000152474	214.022	-0.000169689
		213.901	0.000209849	213.901	0.000100902	213.901	-0.000114073
		213.779	0.000124809	213.779	0.000119302	213.779	-7.26101e-05
		213.657	5.47345e-05	213.657	0.000196072	213.657	-7.60945e-05
		213.535	-2.82354e-05	213.535	0.000198634	213.535	-0.000143307
		213.413	-0.000139658	213.413	7.91693e-05	213.413	-0.000249033
		213.291	-0.000195873	213.291	-4.27613e-05	213.291	-0.00031726
		213.17	-0.000107735	213.17	-3.35324e-05	213.17	-0.000281194
		213.048	7.12235e-05	213.048	8.555e-05	213.048	-0.000163089
		212.926	0.000188536	212.926	0.000172865	212.926	-6.5902e-05
		212.804	0.00018622	212.804	0.000135749	212.804	-6.19244e-05
		212.682	0.000159176	212.682	1.28078e-05	212.682	-0.000110645
		212.561	0.000197438	212.561	-0.000103756	212.561	-0.00011569
		212.439	0.000259444	212.439	-0.000176966	212.439	-4.55557e-05
		212.317	0.000257581	212.317	-0.000232082	212.317	4.08223e-05
		212.195	0.000202087	212.195	-0.000279474	212.195	8.04472e-05
		212.073	0.000182357	212.073	-0.000273257	212.073	7.04204e-05
		211.951	0.000236188	211.951	-0.000170749	211.951	3.56061e-05
		211.83	0.000308614	211.83	-1.82468e-05	211.83	-2.0365e-05
		211.708	0.000329968	211.708	6.50003e-05	211.708	-9.83704e-05
		211.586	0.000275999	211.586	1.28908e-05	211.586	-0.000166296
		211.464	0.000157639	211.464	-0.000101559	211.464	-0.000179074
		211.342	1.24876e-05	211.342	-0.00014214	211.342	-0.000131285
		211.221	-8.73415e-05	211.221	-6.15023e-05	211.221	-6.30523e-05
		211.099	-7.85592e-05	211.099	6.03119e-05	211.099	-1.71417e-05
		210.977	1.61473e-05	210.977	0.00012349	210.977	-1.23891e-05
		210.855	9.27051e-05	210.855	0.000104942	210.855	-5.36099e-05
		210.733	7.12326e-05	210.733	3.80561e-05	210.733	-0.000137833
		210.611	-2.84099e-05	210.611	-4.49436e-05	210.611	-0.000241069
		210.49	-0.000126005	210.49	-0.000111631	210.49	-0.000316648
		210.368	-0.000159118	210.368	-0.000115937	210.368	-0.000320413
		210.246	-0.000107798	210.246	-4.50898e-05	210.246	-0.00024018
		210.124	1.14368e-05	210.124	3.80673e-05	210.124	-0.000109337
		210.002	0.000138806	210.002	5.50963e-05	210.002	2.66072e-06
		209.881	0.000190855	209.881	9.87736e-06	209.881	3.38906e-05
		209.759	0.00013256	209.759	-2.31622e-05	209.759	-9.48954e-06
		209.637	1.75527e-05	209.637	-7.45663e-06	209.637	-4.68447e-05
		209.515	-7.60412e-05	209.515	1.49176e-05	209.515	-9.55549e-06
		209.393	-0.000130536	209.393	2.75129e-06	209.393	6.9221e-05
		209.271	-0.000168975	209.271	-2.32737e-05	209.271	8.7644e-05
		209.15	-0.000171996	209.15	-3.33435e-05	209.15	2.71435e-06
		209.028	-8.28781e-05	209.028	-5.41789e-05	209.028	-0.000114844
		208.906	8.78131e-05	208.906	-0.00012897	208.906	-0.000168514
		208.784	0.000223319	208.784	-0.000234758	208.784	-0.000141497
		208.662	0.000216889	208.662	-0.000293726	208.662	-9.24901e-05
		208.54	0.00010398	208.54	-0.00026597	208.54	-8.30495e-05
		208.419	3.00975e-05	208.419	-0.0001899	208.419	-0.000138275
		208.297	8.57195e-05	208.297	-0.000124342	208.297	-0.000240843
		208.175	0.000210771	208.175	-8.41783e-05	208.175	-0.000321321
		208.053	0.000276509	208.053	-4.54612e-05	208.053	-0.000291774
		207.931	0.000230665	207.931	1.00944e-05	207.931	-0.000152563
		207.81	0.000130519	207.81	6.97177e-05	207.81	-4.28602e-05
		207.688	4.89975e-05	207.688	9.57476e-05	207.688	-0.000103141
		207.566	-1.70262e-06	207.566	5.48945e-05	207.566	-0.000282013
		207.444	-3.32379e-05	207.444	-3.90284e-05	207.444	-0.000365312
		207.322	-1.3385e-05	207.322	-0.00010991	207.322	-0.000233526
		207.2	0.000103915	207.2	-7.80937e-05	207.2	-1.58914e-05
		207.079	0.000283184	207.079	4.57143e-05	207.079	7.0506e-05
		206.957	0.000404931	206.957	0.000147638	206.957	-2.41989e-05
		206.835	0.000391492	206.835	0.000121588	206.835	-0.000166678
		206.713	0.000293131	206.713	-1.29716e-05	206.713	-0.00023964
		206.591	0.000206892	206.591	-0.00013006	206.591	-0.000256476
		206.47	0.000147676	206.47	-0.000135197	206.47	-0.000275604
		206.348	6.45028e-05	206.348	-5.99082e-05	206.348	-0.000300129
		206.226	-3.32306e-05	206.226	-8.29782e-06	206.226	-0.000308264
		206.104	-5.13173e-05	206.104	-3.21691e-05	206.104	-0.000314519
		205.982	5.88146e-05	205.982	-8.68538e-05	205.982	-0.000336423
		205.86	0.00020854	205.86	-0.000107665	205.86	-0.000335954
		205.739	0.000261283	205.739	-9.66926e-05	205.739	-0.000257414
		205.617	0.000181988	205.617	-0.000106751	205.617	-0.000114244
		205.495	5.58027e-05	205.495	-0.000150594	205.495	1.14703e-05
		205.373	-1.78875e-05	205.373	-0.000165266	205.373	5.79525e-05
		205.251	-7.30359e-06	205.251	-8.88344e-05	205.251	3.7375e-05
		205.13	5.80651e-05	205.13	4.78433e-05	205.13	2.15509e-06
		205.008	0.000127009	205.008	0.000139812	205.008	-8.53358e-06
		204.886	0.00015878	204.886	0.000120054	204.886	1.05666e-05
		204.764	0.0001523	204.764	2.54085e-05	204.764	2.71933e-05
		204.642	0.000149635	204.642	-5.9026e-05	204.642	-1.48042e-05
		204.52	0.000186927	204.52	-9.41135e-05	204.52	-0.000138097
		204.399	0.000244166	204.399	-0.000101455	204.399	-0.000275838
		204.277	0.000268925	204.277	-0.000103219	204.277	-0.000315271
		204.155	0.000244408	204.155	-8.88281e-05	204.155	-0.000224055
		204.033	0.000202343	204.033	-5.35168e-05	204.033	-9.72743e-05
		203.911	0.000170427	203.911	-3.93019e-05	203.911	-4.23104e-05
		203.79	0.000143282	203.79	-0.00010243	203.79	-4.91526e-05
		203.668	0.000111299	203.668	-0.000236898	203.668	-2.96599e-05
		203.546	8.24499e-05	203.546	-0.000354178	203.546	3.02844e-05
		203.424	6.31196e-05	203.424	-0.000359666	203.424	3.12131e-05
		203.302	4.97241e-05	203.302	-0.000249294	203.302	-0.000101166
		203.18	5.42509e-05	203.18	-0.000118685	203.18	-0.000292356
		203.059	0.000105552	203.059	-7.17463e-05	203.059	-0.000386311
		202.937	0.000203662	202.937	-0.000125643	202.937	-0.000318223
		202.815	0.000300457	202.815	-0.000207331	202.815	-0.000175467
		202.693	0.000349978	202.693	-0.000233148	202.693	-8.72058e-05
		202.571	0.000355149	202.571	-0.000183823	202.571	-9.02617e-05
		202.45	0.000342411	202.45	-0.000110539	202.45	-0.000117104
		202.328	0.000316796	202.328	-8.17731e-05	202.328	-9.24511e-05
		202.206	0.000272163	202.206	-0.00012292	202.206	-2.04984e-05
		202.084	0.000222183	202.084	-0.000198073	202.084	2.17412e-05
		201.962	0.000184543	201.962	-0.000252436	201.962	-2.97628e-05
		201.84	0.000151737	201.84	-0.000276088	201.84	-0.000150846
		201.719	0.000115421	201.719	-0.000308978	201.719	-0.000247914
		201.597	0.000102213	201.597	-0.000365882	201.597	-0.000255853
		201.475	0.000137051	201.475	-0.000383087	201.475	-0.000201204
		201.353	0.000181467	201.353	-0.000290721	201.353	-0.000152466
		201.231	0.00016956	201.231	-0.000136649	201.231	-0.000128354
		201.11	0.000115042	201.11	-7.25524e-05	201.11	-9.24725e-05
		200.988	0.000118828	200.988	-0.000179804	200.988	-3.22124e-05
		200.866	0.000235631	200.866	-0.000359131	200.866	8.51763e-06
		200.744	0.000384667	200.744	-0.000449287	200.744	-3.30164e-06
		200.622	0.000445995	200.622	-0.000421772	200.622	-3.13869e-05
		200.5	0.000413685	200.5	-0.000387784	200.5	-1.76854e-05
		200.379	0.000389492	200.379	-0.000426968	200.379	3.51711e-05
		200.257	0.00043185	200.257	-0.000493401	200.257	6.98677e-05
		200.135	0.000478287	200.135	-0.000509446	200.135	5.19567e-05
		200.013	0.000442399	200.013	-0.000474779	200.013	2.84195e-06
		199.891	0.000337244	199.891	-0.000436561	199.891	-4.09012e-05
		199.77	0.000253898	199.77	-0.000410693	199.77	-6.46143e-05
		199.648	0.00023643	199.648	-0.000393704	199.648	-7.11546e-05
		199.526	0.0002311	199.526	-0.000413345	199.526	-7.41093e-05
		199.404	0.000174404	199.404	-0.000496049	199.404	-9.75362e-05
		199.282	9.41586e-05	199.282	-0.000597119	199.282	-0.000145594
		199.16	8.40211e-05	199.16	-0.000630021	199.16	-0.000169027
		199.039	0.000181622	199.039	-0.000572766	199.039	-0.000108536
		198.917	0.000308803	198.917	-0.000493217	198.917	1.18973e-05
		198.795	0.000355652	198.795	-0.000454105	198.795	8.40123e-05
		198.673	0.000307458	198.673	-0.000435524	198.673	4.02843e-05
		198.551	0.000258992	198.551	-0.000373877	198.551	-6.25904e-05
		198.43	0.000301945	198.43	-0.000251841	198.43	-0.00012777
		198.308	0.000424227	198.308	-0.000132132	198.308	-0.000144997
		198.186	0.000533203	198.186	-0.000112272	198.186	-0.00017081
		198.064	0.000559583	198.064	-0.000237659	198.064	-0.000208799
		197.942	0.0005181	197.942	-0.000432737	197.942	-0.000193233
		197.82	0.000473457	197.82	-0.000533461	197.82	-0.000102399
		197.699	0.000468053	197.699	-0.000439425	197.699	-1.16685e-05
		197.577	0.000488897	197.577	-0.000236456	197.577	4.64761e-06
		197.455	0.000494239	197.455	-0.000113219	197.455	-3.11141e-05
		197.333	0.000462241	197.333	-0.000145498	197.333	-5.03363e-05
		197.211	0.000409932	197.211	-0.0002276	197.211	-4.31159e-05
		197.09	0.000365993	197.09	-0.000241036	197.09	-5.51929e-05
		196.968	0.000335969	196.968	-0.00020963	196.968	-0.000101572
		196.846	0.000309308	196.846	-0.000224232	196.846	-0.000144349
		196.724	0.000297469	196.724	-0.000283152	196.724	-0.000156972
		196.602	0.000339843	196.602	-0.000307016	196.602	-0.000156981
		196.48	0.000456933	196.48	-0.000281295	196.48	-0.000159637
		196.359	0.000613183	196.359	-0.000276651	196.359	-0.000142656
		196.237	0.000743835	196.237	-0.000323693	196.237	-8.4472e-05
		196.115	0.00080867	196.115	-0.000366756	196.115	-1.01868e-05
		195.993	0.000805322	195.993	-0.000368522	195.993	3.00851e-05
		195.871	0.000748219	195.871	-0.000370214	195.871	1.5656e-05
		195.75	0.000664226	195.75	-0.000402757	195.75	-3.40055e-05
		195.628	0.000599769	195.628	-0.000418542	195.628	-9.12924e-05
		195.506	0.000591584	195.506	-0.000374943	195.506	-0.000139394
		195.384	0.000617647	195.384	-0.000319741	195.384	-0.00016609
		195.262	0.000607579	195.262	-0.000314971	195.262	-0.000166237
		195.14	0.000524886	195.14	-0.000325368	195.14	-0.000155889
		195.019	0.000423289	195.019	-0.000277275	195.019	-0.000162113
		194.897	0.000399359	194.897	-0.000204145	194.897	-0.000186643
		194.775	0.000493341	194.775	-0.000226188	194.775	-0.000194836
		194.653	0.000648897	194.653	-0.000367817	194.653	-0.000155655
		194.531	0.000765773	194.531	-0.000488398	194.531	-8.10863e-05
		194.41	0.000784191	194.41	-0.000445994	194.41	-6.34363e-06
		194.288	0.000726941	194.288	-0.000273502	194.288	6.08173e-05
		194.166	0.000671546	194.166	-0.000135928	194.166	0.000140762
		194.044	0.00067763	194.044	-0.000139792	194.044	0.000226196
		193.922	0.000733387	193.922	-0.000231312	193.922	0.000261515
		193.8	0.000776864	193.8	-0.000274625	193.8	0.000208155
		193.679	0.000771896	193.679	-0.000199961	193.679	0.00010911
		193.557	0.000749671	193.557	-7.40319e-05	193.557	4.6827e-05
		193.435	0.000765906	193.435	-3.20855e-05	193.435	4.34553e-05
		193.313	0.000831552	193.313	-0.000129772	193.313	5.04019e-05
		193.191	0.000903635	193.191	-0.000266071	193.191	4.26871e-05
		193.07	0.000936527	193.07	-0.000286444	193.07	6.40831e-05
		192.948	0.00092285	192.948	-0.000168021	192.948	0.000143251
		192.826	0.00088716	192.826	-5.28099e-05	192.826	0.000219277
		192.704	0.000860204	192.704	-6.80667e-05	192.704	0.000217287
		192.582	0.000862871	192.582	-0.00016503	192.582	0.000170652
		192.46	0.000896441	192.46	-0.000194986	192.46	0.000187188
		192.339	0.000937227	192.339	-0.000114966	192.339	0.000290978
		192.217	0.000951226	192.217	-3.9675e-05	192.217	0.00037962
		192.095	0.000927324	192.095	-8.131e-05	192.095	0.000370057
		191.973	0.000895784	191.973	-0.000207219	191.973	0.000312576
		191.851	0.00090538	191.851	-0.000295726	191.851	0.000301416
		191.73	0.000974486	191.73	-0.000293255	191.73	0.000329538
		191.608	0.00106	191.608	-0.000266296	191.608	0.000315425
		191.486	0.0011	191.486	-0.000301758	191.486	0.00024806
		191.364	0.00104	191.364	-0.000391062	191.364	0.00021147
		191.242	0.000943069	191.242	-0.00043422	191.242	0.00025302
		191.12	0.00089487	191.12	-0.000359854	191.12	0.000310027
		190.999	0.00092671	190.999	-0.000226801	190.999	0.000306743
		190.877	0.000983009	190.877	-0.000177569	190.877	0.000260806
		190.755	0.000997188	190.755	-0.000276113	190.755	0.000236834
		190.633	0.000970845	190.633	-0.000423112	190.633	0.000236772
		190.511	0.000944153	190.511	-0.000472301	190.511	0.00020587
		190.389	0.000912302	190.389	-0.000408699	190.389	0.000134474
		190.268	0.000828112	190.268	-0.000348284	190.268	8.59711e-05
		190.146	0.000690796	190.146	-0.000362113	190.146	0.000108115
		190.024	0.000575301	190.024	-0.000384743	190.024	0.000164846
		189.902	0.000547963	189.902	-0.000340851	189.902	0.000181628
		189.78	0.000597695	189.78	-0.000287546	189.78	0.000127901
		189.659	0.000683321	189.659	-0.000340456	189.659	3.25365e-05
		189.537	0.00080418	189.537	-0.000486574	189.537	-5.39223e-05
		189.415	0.000969505	189.415	-0.000572268	189.415	-8.3924e-05
		189.293	0.00113	189.293	-0.00049985	189.293	-2.56881e-05
		189.171	0.00119	189.171	-0.000356909	189.171	0.000102791
		189.049	0.00114	189.049	-0.000300791	189.049	0.000213168
		188.928	0.00107	188.928	-0.000366131	188.928	0.00020355
		188.806	0.00108	188.806	-0.000448871	188.806	6.06127e-05
		188.684	0.00118	188.684	-0.000456037	188.684	-0.000112732
		188.562	0.00131	188.562	-0.000403728	188.562	-0.00019278
		188.44	0.00145	188.44	-0.000360721	188.44	-0.000151494
		188.319	0.00156	188.319	-0.000353826	188.319	-6.48036e-05
		188.197	0.0016	188.197	-0.000362119	188.197	-1.56992e-05
		188.075	0.00159	188.075	-0.000368782	188.075	-1.06036e-05
		187.953	0.00159	187.953	-0.00037177	187.953	9.07933e-06
		187.831	0.00167	187.831	-0.000351606	187.831	9.51106e-05
		187.709	0.00182	187.709	-0.000274327	187.709	0.00024283
		187.588	0.00194	187.588	-0.000141138	187.588	0.000398511
		187.466	0.00196	187.466	-1.26482e-06	187.466	0.000501988
		187.344	0.00189	187.344	0.000110516	187.344	0.000530285
		187.222	0.00184	187.222	0.000222892	187.222	0.000514588
		187.1	0.00189	187.1	0.000376315	187.1	0.00051358
		186.979	0.00201	186.979	0.000538853	186.979	0.000560706
		186.857	0.00213	186.857	0.000628533	186.857	0.000640999
		186.735	0.00215	186.735	0.000627361	186.735	0.000728605
		186.613	0.00208	186.613	0.000614859	186.613	0.000834008
		186.491	0.00202	186.491	0.000654385	186.491	0.000984124
		186.369	0.00209	186.369	0.000695617	186.369	0.00115
		186.248	0.00229	186.248	0.000645541	186.248	0.00125
		186.126	0.0025	186.126	0.000505643	186.126	0.00122
		186.004	0.00257	186.004	0.00037298	186.004	0.00115
		185.882	0.00253	185.882	0.000317874	185.882	0.0012
		185.76	0.00246	185.76	0.000329599	185.76	0.00145
		185.639	0.00245	185.639	0.000381872	185.639	0.00178
		185.517	0.00244	185.517	0.000471399	185.517	0.002
		185.395	0.0024	185.395	0.000568014	185.395	0.00207
		185.273	0.00234	185.273	0.000608323	185.273	0.00208
		185.151	0.00234	185.151	0.000592197	185.151	0.00212
		185.029	0.0024	185.029	0.000621144	185.029	0.0022
		184.908	0.00245	184.908	0.000772218	184.908	0.00227
		184.786	0.00242	184.786	0.000982542	184.786	0.00232
		184.664	0.00235	184.664	0.00114	184.664	0.00241
		184.542	0.00231	184.542	0.00124	184.542	0.00255
		184.42	0.0023	184.42	0.0014	184.42	0.00268
		184.299	0.00227	184.299	0.00163	184.299	0.00274
		184.177	0.00217	184.177	0.00183	184.177	0.00274
		184.055	0.00201	184.055	0.0019	184.055	0.00276
		183.933	0.00186	183.933	0.00189	183.933	0.00278
		183.811	0.00174	183.811	0.00188	183.811	0.00276
		183.689	0.00163	183.689	0.00189	183.689	0.00267
		183.568	0.00147	183.568	0.00188	183.568	0.00259
		183.446	0.00125	183.446	0.00185	183.446	0.00258
		183.324	0.00102	183.324	0.00183	183.324	0.00262
		183.202	0.000818324	183.202	0.0018	183.202	0.00264
		183.08	0.000673076	183.08	0.0017	183.08	0.00258
		182.959	0.000587142	182.959	0.00155	182.959	0.00245
		182.837	0.000528014	182.837	0.00139	182.837	0.0023
		182.715	0.000443972	182.715	0.00127	182.715	0.00218
		182.593	0.000307515	182.593	0.00121	182.593	0.00207
		182.471	0.000157435	182.471	0.0012	182.471	0.00196
		182.349	7.42173e-05	182.349	0.00125	182.349	0.00183
		182.228	8.70672e-05	182.228	0.00127	182.228	0.0017
		182.106	0.000119103	182.106	0.00119	182.106	0.00162
		181.984	6.32035e-05	181.984	0.00103	181.984	0.00159
		181.862	-8.25864e-05	181.862	0.000891654	181.862	0.0016
		181.74	-0.000195212	181.74	0.00085549	181.74	0.00158
		181.619	-0.000169235	181.619	0.000890265	181.619	0.00148
		181.497	-5.2081e-05	181.497	0.000942031	181.497	0.00128
		181.375	5.72272e-06	181.375	0.00101	181.375	0.00106
		181.253	-7.00134e-05	181.253	0.00109	181.253	0.000933881
		181.131	-0.000193411	181.131	0.00113	181.131	0.000986978
		181.009	-0.000233165	181.009	0.00106	181.009	0.00114
		180.888	-0.000174893	180.888	0.000926263	180.888	0.00119
		180.766	-0.000128608	180.766	0.000834654	180.766	0.00104
		180.644	-0.000184437	180.644	0.000857474	180.644	0.000754612
		180.522	-0.000305252	180.522	0.0009464	180.522	0.000519063
		180.4	-0.000379931	180.4	0.00101	180.4	0.000412011
		180.279	-0.000352436	180.279	0.001	180.279	0.000385537
		180.157	-0.000265735	180.157	0.000954138	180.157	0.00037187
		180.035	-0.000192372	180.035	0.000900605	180.035	0.000357844
		179.913	-0.000164113	179.913	0.000869133	179.913	0.00034811
		179.791	-0.000177807	179.791	0.000861292	179.791	0.000327663
		179.669	-0.000225751	179.669	0.000860666	179.669	0.000290186
		179.548	-0.00028359	179.548	0.000850144	179.548	0.00025281
		179.426	-0.000295928	179.426	0.000822985	179.426	0.000215488
		179.304	-0.000228362	179.304	0.000771502	179.304	0.000155313
		179.182	-0.000132121	179.182	0.000681444	179.182	9.26949e-05
		179.06	-0.000100745	179.06	0.000561609	179.06	0.000106626
		178.939	-0.000144445	178.939	0.000464318	178.939	0.000229098
		178.817	-0.000164979	178.817	0.000437497	178.817	0.000366703
		178.695	-9.76075e-05	178.695	0.000458255	178.695	0.0003961
		178.573	-2.48555e-05	178.573	0.000456394	178.573	0.000315499
		178.451	-7.29448e-05	178.451	0.000411254	178.451	0.000231863
		178.329	-0.00022014	178.329	0.000379566	178.329	0.000210328
		178.208	-0.000306098	178.208	0.000407372	178.208	0.000216329
		178.086	-0.000250893	178.086	0.000459018	178.086	0.000214233
		177.964	-0.000168709	177.964	0.000468162	177.964	0.000233807
		177.842	-0.000201246	177.842	0.000424423	177.842	0.000293435
		177.72	-0.000312898	177.72	0.000367313	177.72	0.000329851
		177.599	-0.000352885	177.599	0.000319385	177.599	0.000280114
		177.477	-0.000291391	177.477	0.000272152	177.477	0.000198379
		177.355	-0.000274752	177.355	0.000222236	177.355	0.000208962
		177.233	-0.000412367	177.233	0.000171435	177.233	0.000341709
		177.111	-0.000602341	177.111	9.89411e-05	177.111	0.000483589
		176.989	-0.000646107	176.989	-1.06165e-05	176.989	0.000519287
		176.868	-0.000495183	176.868	-0.000106621	176.868	0.000466843
		176.746	-0.000304134	176.746	-0.000100778	176.746	0.000429893
		176.624	-0.000238979	176.624	1.6042e-05	176.624	0.000448175
		176.502	-0.000298517	176.502	0.000134412	176.502	0.000457871
		176.38	-0.000353908	176.38	0.000145515	176.38	0.000405997
		176.259	-0.000323966	176.259	6.52742e-05	176.259	0.00034485
		176.137	-0.000262988	176.137	-7.95796e-06	176.137	0.000363594
		176.015	-0.000274556	176.015	-3.1989e-05	176.015	0.000447819
		175.893	-0.000373725	175.893	-5.10549e-05	175.893	0.000470847
		175.771	-0.000463791	175.771	-8.93412e-05	175.771	0.000348158
		175.649	-0.000448415	175.649	-9.00519e-05	175.649	0.000156673
		175.528	-0.000340254	175.528	-4.63523e-06	175.528	5.56151e-05
		175.406	-0.000236218	175.406	0.000104596	175.406	0.00010672
		175.284	-0.000197629	175.284	0.000117643	175.284	0.000219048
		175.162	-0.000192551	175.162	6.20041e-06	175.162	0.000268794
		175.04	-0.000169012	175.04	-0.000128246	175.04	0.000226909
		174.919	-0.000147239	174.919	-0.000180448	174.919	0.000156639
		174.797	-0.000195912	174.797	-0.000154316	174.797	0.000127471
		174.675	-0.000324978	174.675	-0.000117049	174.675	0.000156401
		174.553	-0.000447661	174.553	-8.7159e-05	174.553	0.000204566
		174.431	-0.00046918	174.431	-3.22994e-05	174.431	0.000205594
		174.309	-0.000389035	174.309	3.81247e-05	174.309	0.000118523
		174.188	-0.000292329	174.188	5.66733e-05	174.188	-2.38645e-05
		174.066	-0.000253	174.066	-2.54287e-06	174.066	-0.000135741
		173.944	-0.000269874	173.944	-7.39562e-05	173.944	-0.000162484
		173.822	-0.000293175	173.822	-9.71784e-05	173.822	-0.000122287
		173.7	-0.000285081	173.7	-0.000110858	173.7	-5.41561e-05
		173.579	-0.000241154	173.579	-0.00018087	173.579	3.21493e-05
		173.457	-0.000172806	173.457	-0.000267639	173.457	0.000123512
		173.335	-9.71708e-05	173.335	-0.000256597	173.335	0.000168332
		173.213	-4.60223e-05	173.213	-0.000128027	173.213	0.000132988
		173.091	-5.81223e-05	173.091	-8.56661e-06	173.091	6.69773e-05
		172.969	-0.000139843	172.969	-1.20914e-05	172.969	4.71016e-05
		172.848	-0.000240048	172.848	-9.66565e-05	172.848	7.07629e-05
		172.726	-0.000287676	172.726	-0.000139432	172.726	7.47401e-05
		172.604	-0.000262001	172.604	-0.000108285	172.604	5.55666e-05
		172.482	-0.000211757	172.482	-8.83936e-05	172.482	8.67417e-05
		172.36	-0.000197947	172.36	-0.000157576	172.36	0.000191686
		172.239	-0.000232962	172.239	-0.000300793	172.239	0.000279438
		172.117	-0.00028577	172.117	-0.000445464	172.117	0.000259504
		171.995	-0.00032587	171.995	-0.00052429	171.995	0.000165037
		171.873	-0.00033667	171.873	-0.000499149	171.873	0.000102314
		171.751	-0.000300181	171.751	-0.000378776	171.751	0.000116364
		171.629	-0.000210943	171.629	-0.000230209	171.629	0.000168704
		171.508	-0.000114499	171.508	-0.000129351	171.508	0.000223787
		171.386	-8.96272e-05	171.386	-8.26478e-05	171.386	0.000292207
		171.264	-0.000155679	171.264	-3.49247e-05	171.264	0.00039057
		171.142	-0.000219913	171.142	3.44707e-05	171.142	0.000508848
		171.02	-0.000168556	171.02	7.26528e-05	171.02	0.000622109
		170.899	-1.86163e-05	170.899	3.45474e-05	170.899	0.000702484
		170.777	6.85457e-05	170.777	-4.49668e-05	170.777	0.000728347
		170.655	-3.65011e-05	170.655	-9.80491e-05	170.655	0.000716584
		170.533	-0.000263643	170.533	-0.00010382	170.533	0.000729723
		170.411	-0.000401032	170.411	-7.91789e-05	170.411	0.000805883
		170.289	-0.000326553	170.289	-2.92178e-05	170.289	0.000898427
		170.168	-0.000138819	170.168	3.34835e-05	170.168	0.000944638
		170.046	-3.42398e-05	170.046	4.53282e-05	170.046	0.000982759
		169.924	-9.15638e-05	169.924	-5.81474e-05	169.924	0.00112
		169.802	-0.000222436	169.802	-0.000242784	169.802	0.00135
		169.68	-0.000310172	169.68	-0.000388161	169.68	0.00152
		169.559	-0.000327613	169.559	-0.000418766	169.559	0.0015
		169.437	-0.000304584	169.437	-0.000375532	169.437	0.00137
		169.315	-0.000248813	169.315	-0.000337658	169.315	0.00135
		169.193	-0.000155422	169.193	-0.000321573	169.193	0.00152
		169.071	-6.04944e-05	169.071	-0.000290179	169.071	0.00174
		168.949	-1.97683e-05	168.949	-0.000225593	168.949	0.00184
		168.828	-3.49641e-05	168.828	-0.000152634	168.828	0.00176
		168.706	-5.07878e-05	168.706	-0.000107709	168.706	0.00165
		168.584	-3.27153e-05	168.584	-0.000112326	168.584	0.00164
		168.462	-6.66319e-06	168.462	-0.000160537	168.462	0.00173
		168.34	-1.02363e-05	168.34	-0.000212116	168.34	0.00182
		168.218	-4.161e-05	168.218	-0.000223702	168.218	0.0018
		168.097	-7.19656e-05	168.097	-0.000210471	168.097	0.00169
		167.975	-7.8135e-05	167.975	-0.00024138	167.975	0.0016
		167.853	-5.23607e-05	167.853	-0.000334294	167.853	0.00162
		167.731	-1.34271e-05	167.731	-0.000395096	167.731	0.0017
		167.609	-1.44324e-05	167.609	-0.000327666	167.609	0.00175
		167.488	-8.93535e-05	167.488	-0.000183805	167.488	0.00173
		167.366	-0.000173956	167.366	-0.00011877	167.366	0.00167
		167.244	-0.000145898	167.244	-0.000187772	167.244	0.00161
		167.122	8.65798e-06	167.122	-0.000275162	167.122	0.00155
		167	0.000133721	167	-0.000267111	167	0.00148
		166.878	9.24241e-05	166.878	-0.00021058	166.878	0.00143
		166.757	-2.56299e-05	166.757	-0.000221092	166.757	0.00138
		166.635	-2.15492e-07	166.635	-0.000291845	166.635	0.0013
		166.513	0.000214477	166.513	-0.000307221	166.513	0.00116
		166.391	0.000401848	166.391	-0.000235322	166.391	0.00096287
		166.269	0.000354466	166.269	-0.000187538	166.269	0.000793026
		166.148	0.000137758	166.148	-0.000245043	166.148	0.000689667
		166.026	-6.86523e-06	166.026	-0.000326233	166.026	0.000615768
		165.904	3.42584e-05	165.904	-0.000309604	165.904	0.000506195
		165.782	0.000143023	165.782	-0.000224226	165.782	0.000361824
		165.66	0.000153782	165.66	-0.000207975	165.66	0.000262896
		165.538	4.27995e-05	165.538	-0.000290941	165.538	0.000268463
		165.417	-8.97985e-05	165.417	-0.000334987	165.417	0.00032522
		165.295	-0.000153009	165.295	-0.000228964	165.295	0.000322162
		165.173	-0.000134685	165.173	-5.66046e-05	165.173	0.000237008
		165.051	-8.03618e-05	165.051	5.51693e-06	165.051	0.000169734
		164.929	-4.91723e-05	164.929	-8.76524e-05	164.929	0.000198115
		164.808	-7.69862e-05	164.808	-0.00021039	164.808	0.000257351
		164.686	-0.000151378	164.686	-0.000241222	164.686	0.000231501
		164.564	-0.00022284	164.564	-0.000197056	164.564	0.000129878
		164.442	-0.000250343	164.442	-0.000170619	164.442	7.95531e-05
		164.32	-0.000228762	164.32	-0.000200637	164.32	0.000139368
		164.198	-0.000172535	164.198	-0.000253926	164.198	0.000217105
		164.077	-9.70608e-05	164.077	-0.000297143	164.077	0.000210059
		163.955	-2.65457e-05	163.955	-0.000323424	163.955	0.000144227
		163.833	6.80894e-06	163.833	-0.000316603	163.833	0.000107186
		163.711	-5.57221e-06	163.711	-0.000253243	163.711	0.000105124
		163.589	-3.38213e-05	163.589	-0.000165335	163.589	7.38574e-05
		163.468	-4.71083e-05	163.468	-0.000153437	163.468	1.01105e-06
		163.346	-5.14984e-05	163.346	-0.000283217	163.346	-5.38526e-05
		163.224	-6.843e-05	163.224	-0.000474719	163.224	-5.89847e-05
		163.102	-9.00792e-05	163.102	-0.000545031	163.102	-4.95923e-05
		162.98	-8.61827e-05	162.98	-0.000391663	162.98	-5.31441e-05
		162.858	-5.00474e-05	162.858	-0.000115687	162.858	-4.75428e-05
		162.737	-7.06725e-06	162.737	6.87268e-05	162.737	-2.1478e-05
		162.615	2.48453e-05	162.615	4.58474e-05	162.615	-1.39571e-05
		162.493	5.29891e-05	162.493	-0.000108271	162.493	-5.30834e-05
		162.371	7.8101e-05	162.371	-0.000245836	162.371	-0.000102662
		162.249	7.51334e-05	162.249	-0.000313865	162.249	-0.000114639
		162.128	3.06083e-05	162.128	-0.000357773	162.128	-9.95263e-05
		162.006	-1.75331e-05	162.006	-0.000387864	162.006	-9.80882e-05
		161.884	-7.78597e-06	161.884	-0.000325955	161.884	-0.000108403
		161.762	7.57925e-05	161.762	-0.000125105	161.762	-9.02462e-05
		161.64	0.0001827	161.64	0.000111485	161.64	-3.10847e-05
		161.518	0.000249635	161.518	0.000206925	161.518	3.3113e-05
		161.397	0.000259377	161.397	0.000107928	161.397	5.66141e-05
		161.275	0.000238289	161.275	-5.11673e-05	161.275	1.26013e-05
		161.153	0.000210974	161.153	-0.00010369	161.153	-9.94757e-05
		161.031	0.00017758	161.031	-2.93969e-05	161.031	-0.000233024
		160.909	0.000135932	160.909	5.2964e-05	160.909	-0.000297151
		160.788	0.000107532	160.788	4.0692e-05	160.788	-0.000240635
		160.666	0.000126363	160.666	-5.14687e-05	160.666	-0.000137454
		160.544	0.000202076	160.544	-0.000137822	160.544	-0.000125369
		160.422	0.000301432	160.422	-0.000162367	160.422	-0.000233629
		160.3	0.000369026	160.3	-0.000133185	160.3	-0.000329885
		160.178	0.000367468	160.178	-8.61013e-05	160.178	-0.00028557
		160.057	0.000304683	160.057	-4.90115e-05	160.057	-0.000150269
		159.935	0.00023099	159.935	-4.03268e-05	159.935	-9.53799e-05
		159.813	0.000206651	159.813	-7.20662e-05	159.813	-0.000200583
		159.691	0.000256649	159.691	-0.000132902	159.691	-0.000365741
		159.569	0.000346346	159.569	-0.000178506	159.569	-0.000444821
		159.448	0.000407599	159.448	-0.000167931	159.448	-0.000403677
		159.326	0.000401757	159.326	-0.00012211	159.326	-0.000311505
		159.204	0.000359105	159.204	-0.000123592	159.204	-0.000226737
		159.082	0.000346564	159.082	-0.000227413	159.082	-0.000150064
		158.96	0.000390057	158.96	-0.000376338	158.96	-7.40869e-05
		158.838	0.000436038	158.838	-0.000440148	158.838	-2.23043e-05
		158.717	0.000405065	158.717	-0.000355406	158.717	-2.56634e-05
		158.595	0.000290461	158.595	-0.000201558	158.595	-9.15077e-05
		158.473	0.000191108	158.473	-0.000116312	158.473	-0.000201881
		158.351	0.000222365	158.351	-0.000154235	158.351	-0.000311832
		158.229	0.000385799	158.229	-0.000254883	158.229	-0.000347243
		158.108	0.000548581	158.108	-0.000332345	158.108	-0.000254698
		157.986	0.000578467	157.986	-0.00035457	157.986	-8.55044e-05
		157.864	0.000492131	157.864	-0.000334873	157.864	1.04858e-05
		157.742	0.000435086	157.742	-0.000292237	157.742	-6.91229e-05
		157.62	0.00050437	157.62	-0.00024744	157.62	-0.000249444
		157.498	0.000628241	157.498	-0.000232239	157.498	-0.000345993
		157.377	0.000656931	157.377	-0.000267207	157.377	-0.000268047
		157.255	0.000551641	157.255	-0.000331813	157.255	-0.000110883
		157.133	0.000431782	157.133	-0.000376576	157.133	-3.46822e-05
		157.011	0.000426557	157.011	-0.000368314	157.011	-9.7251e-05
		156.889	0.000528269	156.889	-0.00031617	156.889	-0.000229131
		156.768	0.000627668	156.768	-0.000256978	156.768	-0.00032761
		156.646	0.000663137	156.646	-0.000222405	156.646	-0.000331839
		156.524	0.000678727	156.524	-0.000214381	156.524	-0.00023753
		156.402	0.000730868	156.402	-0.000205138	156.402	-9.65084e-05
		156.28	0.000792403	156.28	-0.00016992	156.28	2.10527e-06
		156.158	0.000791118	156.158	-0.000129913	156.158	6.4945e-07
		156.037	0.000721512	156.037	-0.000151301	156.037	-6.52175e-05
		155.915	0.000665178	155.915	-0.000279653	155.915	-0.00010669
		155.793	0.000685589	155.793	-0.000471346	155.793	-9.08526e-05
		155.671	0.00074286	155.671	-0.00060583	155.671	-7.4628e-05
		155.549	0.000752174	155.549	-0.000581006	155.549	-0.000118248
		155.428	0.000710476	155.428	-0.000405278	155.428	-0.0002026
		155.306	0.000712436	155.306	-0.000202259	155.306	-0.000259846
		155.184	0.000821202	155.184	-0.000119906	155.184	-0.000261029
		155.062	0.000964457	155.062	-0.000211671	155.062	-0.000239136
		154.94	0.00101	154.94	-0.000388262	154.94	-0.000232605
		154.818	0.000917328	154.818	-0.000495041	154.818	-0.000236022
		154.697	0.000819973	154.697	-0.000453488	154.697	-0.000216562
		154.575	0.000853671	154.575	-0.000321116	154.575	-0.000166804
		154.453	0.00102	154.453	-0.0002039	154.453	-0.000125711
		154.331	0.00117	154.331	-0.000135953	154.331	-0.000134321
		154.209	0.00121	154.209	-8.10226e-05	154.209	-0.000170556
		154.088	0.00115	154.088	-3.2661e-05	154.088	-0.000155555
		153.966	0.0011	153.966	-4.56689e-05	153.966	-5.34295e-05
		153.844	0.00112	153.844	-0.000144305	153.844	5.58945e-05
		153.722	0.00115	153.722	-0.000255017	153.722	5.53744e-05
		153.6	0.00114	153.6	-0.000282934	153.6	-5.63506e-05
		153.478	0.00111	153.478	-0.000228493	153.478	-0.000150594
		153.357	0.00114	153.357	-0.000173444	153.357	-0.000128995
		153.235	0.00123	153.235	-0.000163322	153.235	-3.60484e-05
		153.113	0.00131	153.113	-0.000165367	153.113	3.15576e-05
		152.991	0.00131	152.991	-0.000151892	152.991	6.34955e-05
		152.869	0.00129	152.869	-0.000162472	152.869	0.000106262
		152.748	0.00138	152.748	-0.000244283	152.748	0.000142208
		152.626	0.00159	152.626	-0.000370572	152.626	0.000111218
		152.504	0.00175	152.504	-0.000465685	152.504	5.39087e-05
		152.382	0.00169	152.382	-0.000490371	152.382	0.000112554
		152.26	0.00149	152.26	-0.000458386	152.26	0.000331545
		152.138	0.00139	152.138	-0.000387556	152.138	0.000546631
		152.017	0.00152	152.017	-0.00029449	152.017	0.000563776
		151.895	0.00178	151.895	-0.000238908	151.895	0.00040542
		151.773	0.00195	151.773	-0.000301092	151.773	0.000287001
		151.651	0.00194	151.651	-0.00047254	151.651	0.000357017
		151.529	0.00188	151.529	-0.000616597	151.529	0.000542443
		151.408	0.00192	151.408	-0.000599845	151.408	0.000669821
		151.286	0.00206	151.286	-0.000446559	151.286	0.000671898
		151.164	0.00219	151.164	-0.000304491	151.164	0.000630124
		151.042	0.00222	151.042	-0.000260847	151.042	0.000647112
		150.92	0.0022	150.92	-0.000259079	150.92	0.00072837
		150.798	0.00225	150.798	-0.000220139	150.798	0.000798888
		150.677	0.00239	150.677	-0.000176365	150.677	0.000815788
		150.555	0.00251	150.555	-0.000218678	150.555	0.000840405
		150.433	0.00255	150.433	-0.000344101	150.433	0.000975681
		150.311	0.00257	150.311	-0.000438558	150.311	0.00123
		150.189	0.00266	150.189	-0.000423447	150.189	0.00146
		150.067	0.0028	150.067	-0.000351112	150.067	0.00154
		149.946	0.00289	149.946	-0.000314906	149.946	0.00148
		149.824	0.00286	149.824	-0.000312532	149.824	0.00141
		149.702	0.00282	149.702	-0.000260659	149.702	0.00143
		149.58	0.0029	149.58	-0.000131459	149.58	0.0015
		149.458	0.00307	149.458	-9.69017e-06	149.458	0.00154
		149.337	0.00325	149.337	1.08349e-05	149.337	0.00154
		149.215	0.00335	149.215	-5.17262e-05	149.215	0.00156
		149.093	0.00339	149.093	-8.93467e-05	149.093	0.00162
		148.971	0.00341	148.971	-3.65916e-05	148.971	0.00163
		148.849	0.00344	148.849	5.69983e-05	148.849	0.00156
		148.727	0.00349	148.727	0.000101426	148.727	0.00149
		148.606	0.00359	148.606	8.95809e-05	148.606	0.00151
		148.484	0.00366	148.484	0.000112696	148.484	0.00166
		148.362	0.00364	148.362	0.000245389	148.362	0.00186
		148.24	0.00353	148.24	0.000443678	148.24	0.00201
		148.118	0.00346	148.118	0.000591169	148.118	0.0021
		147.997	0.00349	147.997	0.000642495	147.997	0.00212
		147.875	0.00351	147.875	0.000679423	147.875	0.00208
		147.753	0.00341	147.753	0.000801798	147.753	0.00199
		147.631	0.00321	147.631	0.000996025	147.631	0.0019
		147.509	0.00309	147.509	0.00116	147.509	0.00192
		147.387	0.00311	147.387	0.00123	147.387	0.00208
		147.266	0.00315	147.266	0.00126	147.266	0.00225
		147.144	0.00308	147.144	0.00133	147.144	0.00229
		147.022	0.00293	147.022	0.00143	147.022	0.00223
		146.9	0.00285	146.9	0.00151	146.9	0.00219
		146.778	0.00283	146.778	0.00156	146.778	0.00227
		146.657	0.00276	146.657	0.00161	146.657	0.00238
		146.535	0.00258	146.535	0.0017	146.535	0.00237
		146.413	0.00239	146.413	0.00176	146.413	0.00224
		146.291	0.00226	146.291	0.00176	146.291	0.00209
		146.169	0.00219	146.169	0.00176	146.169	0.00203
		146.047	0.0021	146.047	0.00179	146.047	0.00203
		145.926	0.002	145.926	0.00185	145.926	0.00205
		145.804	0.00191	145.804	0.00186	145.804	0.00209
		145.682	0.00182	145.682	0.00178	145.682	0.00211
		145.56	0.00167	145.56	0.00167	145.56	0.00204
		145.438	0.00144	145.438	0.00164	145.438	0.00185
		145.317	0.00122	145.317	0.00168	145.317	0.00163
		145.195	0.00108	145.195	0.00169	145.195	0.00154
		145.073	0.001	145.073	0.0016	145.073	0.00158
		144.951	0.00088819	144.951	0.00144	144.951	0.00166
		144.829	0.000729611	144.829	0.00135	144.829	0.00164
		144.707	0.00059754	144.707	0.00138	144.707	0.00147
		144.586	0.000543132	144.586	0.00145	144.586	0.0012
		144.464	0.000519397	144.464	0.00143	144.464	0.000932107
		144.342	0.000443968	144.342	0.00129	144.342	0.000763747
		144.22	0.000311233	144.22	0.00113	144.22	0.000727027
		144.098	0.000196356	144.098	0.00107	144.098	0.000756702
		143.977	0.000151945	143.977	0.00109	143.977	0.000741829
		143.855	0.000147524	143.855	0.00109	143.855	0.000650659
		143.733	0.000129052	143.733	0.00102	143.733	0.000572081
		143.611	9.7524e-05	143.611	0.00090772	143.611	0.000593535
		143.489	8.89974e-05	143.489	0.000794949	143.489	0.00066409
		143.367	9.80489e-05	143.367	0.000722001	143.367	0.00063919
		143.246	7.18582e-05	143.246	0.000705673	143.246	0.000466976
		143.124	-1.27499e-05	143.124	0.000729436	143.124	0.000274063
		143.002	-0.000106171	143.002	0.000729997	143.002	0.000228787
		142.88	-0.000140625	142.88	0.000636796	142.88	0.000344718
		142.758	-0.000103594	142.758	0.000450603	142.758	0.000462151
		142.637	-3.529e-05	142.637	0.000260037	142.637	0.000426677
		142.515	2.99958e-05	142.515	0.000155865	142.515	0.000255612
		142.393	9.58796e-05	142.393	0.00014383	142.393	0.000109205
		142.271	0.000183814	142.271	0.000161854	142.271	0.000109383
		142.149	0.000300304	142.149	0.00016327	142.149	0.000210906
		142.027	0.000423644	142.027	0.000150476	142.027	0.000261411
		141.906	0.0005143	141.906	0.000135568	141.906	0.000174774
		141.784	0.000545665	141.784	0.000106984	141.784	2.10587e-05
		141.662	0.000534651	141.662	4.6141e-05	141.662	-6.07794e-05
		141.54	0.000531996	141.54	-4.82516e-05	141.54	-1.41743e-05
		141.418	0.00056972	141.418	-0.000163593	141.418	9.72287e-05
		141.297	0.000629275	141.297	-0.000279508	141.297	0.00018898
		141.175	0.000676264	141.175	-0.000360063	141.175	0.000247077
		141.053	0.000710792	141.053	-0.000366106	141.053	0.000300727
		140.931	0.000757106	140.931	-0.000298688	140.931	0.0003436
		140.809	0.000812882	140.809	-0.000214118	140.809	0.000334142
		140.687	0.000843961	140.687	-0.000170922	140.687	0.000271722
		140.566	0.000836198	140.566	-0.000172176	140.566	0.000222323
		140.444	0.00082439	140.444	-0.000184309	140.444	0.000243348
		140.322	0.000855621	140.322	-0.000198873	140.322	0.000316355
		140.2	0.000940738	140.2	-0.000236579	140.2	0.000391007
		140.078	0.00105	140.078	-0.000291801	140.078	0.000472495
		139.957	0.00115	139.957	-0.000323286	139.957	0.000608526
		139.835	0.00122	139.835	-0.000323496	139.835	0.000782833
		139.713	0.00126	139.713	-0.000351376	139.713	0.000885013
		139.591	0.00134	139.591	-0.00044677	139.591	0.00084043
		139.469	0.00145	139.469	-0.000538613	139.469	0.000742917
		139.347	0.00157	139.347	-0.000507805	139.347	0.000786174
		139.226	0.00161	139.226	-0.0003529	139.226	0.00104
		139.104	0.00159	139.104	-0.000229704	139.104	0.00136
		138.982	0.00156	138.982	-0.000282126	138.982	0.00153
		138.86	0.00158	138.86	-0.000471012	138.86	0.00153
		138.738	0.00164	138.738	-0.000624483	138.738	0.00152
		138.617	0.0017	138.617	-0.00063866	138.617	0.00163
		138.495	0.00178	138.495	-0.000564289	138.495	0.00183
		138.373	0.00192	138.373	-0.000490527	138.373	0.00199
		138.251	0.00211	138.251	-0.000418049	138.251	0.00204
		138.129	0.00225	138.129	-0.000299614	138.129	0.00205
		138.007	0.0023	138.007	-0.000162095	138.007	0.00208
		137.886	0.00231	137.886	-0.000107701	137.886	0.00213
		137.764	0.00234	137.764	-0.000179733	137.764	0.00219
		137.642	0.00238	137.642	-0.000280045	137.642	0.00229
		137.52	0.00242	137.52	-0.000257061	137.52	0.00243
		137.398	0.00248	137.398	-6.01764e-05	137.398	0.00256
		137.277	0.00265	137.277	0.000215386	137.277	0.0026
		137.155	0.00294	137.155	0.00042681	137.155	0.0026
		137.033	0.00329	137.033	0.000508804	137.033	0.00266
		136.911	0.00363	136.911	0.000510215	136.911	0.0028
		136.789	0.00392	136.789	0.000529858	136.789	0.00292
		136.667	0.00413	136.667	0.000625905	136.667	0.00293
		136.546	0.00425	136.546	0.000784899	136.546	0.00283
		136.424	0.00435	136.424	0.000970261	136.424	0.00275
		136.302	0.00453	136.302	0.00118	136.302	0.00272
		136.18	0.00483	136.18	0.00142	136.18	0.00269
		136.058	0.00517	136.058	0.00166	136.058	0.00261
		135.937	0.00541	135.937	0.00181	135.937	0.00252
		135.815	0.00554	135.815	0.00185	135.815	0.0025
		135.693	0.00567	135.693	0.00187	135.693	0.0026
		135.571	0.00592	135.571	0.00199	135.571	0.00277
		135.449	0.00628	135.449	0.00219	135.449	0.0029
		135.327	0.00657	135.327	0.0024	135.327	0.00289
		135.206	0.00666	135.206	0.00254	135.206	0.00273
		135.084	0.00663	135.084	0.00264	135.084	0.00258
		134.962	0.00664	134.962	0.00274	134.962	0.00258
		134.84	0.00674	134.84	0.00279	134.84	0.00272
		134.718	0.00685	134.718	0.0028	134.718	0.0028
		134.597	0.00684	134.597	0.00282	134.597	0.00269
		134.475	0.00675	134.475	0.00293	134.475	0.00245
		134.353	0.00669	134.353	0.00307	134.353	0.00226
		134.231	0.00667	134.231	0.0031	134.231	0.00222
		134.109	0.00663	134.109	0.003	134.109	0.00223
		133.987	0.00653	133.987	0.00287	133.987	0.00218
		133.866	0.00642	133.866	0.00285	133.866	0.00208
		133.744	0.00633	133.744	0.00291	133.744	0.00202
		133.622	0.00621	133.622	0.00291	133.622	0.00199
		133.5	0.00598	133.5	0.00277	133.5	0.00189
		133.378	0.00566	133.378	0.00255	133.378	0.00168
		133.257	0.00535	133.257	0.00234	133.257	0.00145
		133.135	0.00508	133.135	0.0022	133.135	0.00128
		133.013	0.00482	133.013	0.00214	133.013	0.0012
		132.891	0.00454	132.891	0.00213	132.891	0.00116
		132.769	0.00423	132.769	0.00205	132.769	0.00114
		132.647	0.00389	132.647	0.00183	132.647	0.00112
		132.526	0.00352	132.526	0.0015	132.526	0.00103
		132.404	0.00318	132.404	0.00119	132.404	0.000833783
		132.282	0.00289	132.282	0.00102	132.282	0.000585231
		132.16	0.00265	132.16	0.000984013	132.16	0.000448111
		132.038	0.00239	132.038	0.000993214	132.038	0.000522651
		131.917	0.00211	131.917	0.000945287	131.917	0.000712327
		131.795	0.00184	131.795	0.000821886	131.795	0.00081639
		131.673	0.00163	131.673	0.000689483	131.673	0.000754818
		131.551	0.00146	131.551	0.000634576	131.551	0.000635632
		131.429	0.00128	131.429	0.000673416	131.429	0.00058284
		131.307	0.00107	131.307	0.000719751	131.307	0.000577185
		131.186	0.0008511	131.186	0.000665904	131.186	0.000530514
		131.064	0.000635555	131.064	0.000503643	131.064	0.000457657
		130.942	0.000428049	130.942	0.000336847	130.942	0.000467055
		130.82	0.000242934	130.82	0.000262833	130.82	0.000583232
		130.698	0.000106875	130.698	0.000274456	130.698	0.000685576
		130.577	3.09197e-05	130.577	0.00030061	130.577	0.000670047
		130.455	7.66524e-07	130.455	0.000306175	130.455	0.000590181
		130.333	-4.54358e-06	130.333	0.000310794	130.333	0.000562595
		130.211	6.1716e-07	130.211	0.000331532	130.211	0.000585621
		130.089	3.42466e-06	130.089	0.000356032	130.089	0.00055024
		129.967	-1.03283e-05	129.967	0.000368561	129.967	0.000423877
		129.846	-4.65939e-05	129.846	0.000360595	129.846	0.000326729
		129.724	-9.12268e-05	129.724	0.000313008	129.724	0.000384994
		129.602	-0.000107656	129.602	0.000206857	129.602	0.000568721
		129.48	-5.57435e-05	129.48	6.27678e-05	129.48	0.00073072
		129.358	6.60568e-05	129.358	-5.94894e-05	129.358	0.000779748
		129.237	0.000194542	129.237	-0.000109502	129.237	0.0007631
		129.115	0.000245798	129.115	-7.26188e-05	129.115	0.000780655
		128.993	0.000203791	128.993	4.41311e-05	128.993	0.000862853
		128.871	0.000143083	128.871	0.000208593	128.871	0.000957461
		128.749	0.000140115	128.749	0.000342527	128.749	0.00102
		128.627	0.000183595	128.627	0.000362615	128.627	0.00106
		128.506	0.000206986	128.506	0.000275058	128.506	0.00112
		128.384	0.000194215	128.384	0.000185127	128.384	0.00121
		128.262	0.000204808	128.262	0.000171936	128.262	0.00126
		128.14	0.00028572	128.14	0.00019218	128.14	0.00125
		128.018	0.000399244	128.018	0.000159617	128.018	0.00128
		127.896	0.000464755	127.896	8.75476e-05	127.896	0.00142
		127.775	0.000453999	127.775	8.05775e-05	127.775	0.00159
		127.653	0.00042345	127.653	0.000189199	127.653	0.00168
		127.531	0.000455724	127.531	0.000341671	127.531	0.00167
		127.409	0.000574376	127.409	0.000436905	127.409	0.00169
		127.287	0.000710457	127.287	0.000447918	127.287	0.00183
		127.166	0.000759304	127.166	0.000408816	127.166	0.00201
		127.044	0.000690493	127.044	0.000352151	127.044	0.00206
		126.922	0.000599536	126.922	0.000297585	126.922	0.00194
		126.8	0.000622304	126.8	0.00026428	126.8	0.00174
		126.678	0.000790247	126.678	0.000253126	126.678	0.00161
		126.556	0.000996493	126.556	0.000243126	126.556	0.00159
		126.435	0.00111	126.435	0.000239221	126.435	0.00164
		126.313	0.00112	126.313	0.000288928	126.313	0.00176
		126.191	0.00108	126.191	0.000404071	126.191	0.00189
		126.069	0.00106	126.069	0.000498445	126.069	0.00194
		125.947	0.00109	125.947	0.000471536	125.947	0.00187
		125.826	0.00119	125.826	0.000343869	125.826	0.00174
		125.704	0.00134	125.704	0.000237495	125.704	0.00167
		125.582	0.00146	125.582	0.000216613	125.582	0.00171
		125.46	0.00148	125.46	0.000225	125.46	0.00178
		125.338	0.0014	125.338	0.000207838	125.338	0.00179
		125.216	0.00132	125.216	0.000211425	125.216	0.00174
		125.095	0.00134	125.095	0.000295017	125.095	0.00171
		124.973	0.00147	124.973	0.000405348	124.973	0.00175
		124.851	0.00163	124.851	0.00043643	124.851	0.0018
		124.729	0.00174	124.729	0.000395826	124.729	0.00175
		124.607	0.00178	124.607	0.000409992	124.607	0.00161
		124.486	0.00172	124.486	0.000541385	124.486	0.00152
		124.364	0.00162	124.364	0.000686018	124.364	0.0016
		124.242	0.00153	124.242	0.000704298	124.242	0.00179
		124.12	0.00151	124.12	0.000591332	124.12	0.00188
		123.998	0.00156	123.998	0.000449907	123.998	0.00179
		123.876	0.00161	123.876	0.00033772	123.876	0.00162
		123.755	0.0016	123.755	0.000231017	123.755	0.00153
		123.633	0.00152	123.633	0.000134361	123.633	0.00155
		123.511	0.00141	123.511	0.000128095	123.511	0.0016
		123.389	0.00133	123.389	0.000254333	123.389	0.0017
		123.267	0.0013	123.267	0.000414555	123.267	0.00186
		123.146	0.00131	123.146	0.000456519	123.146	0.002
		123.024	0.00137	123.024	0.000354353	123.024	0.00199
		122.902	0.00148	122.902	0.00024157	122.902	0.00186
		122.78	0.0016	122.78	0.000250792	122.78	0.0018
		122.658	0.00171	122.658	0.000366052	122.658	0.0019
		122.536	0.00176	122.536	0.000461209	122.536	0.00202
		122.415	0.00176	122.415	0.00045138	122.415	0.00198
		122.293	0.00179	122.293	0.000366153	122.293	0.00185
		122.171	0.00187	122.171	0.00028848	122.171	0.00186
		122.049	0.00196	122.049	0.000269074	122.049	0.00206
		121.927	0.00201	121.927	0.000309751	121.927	0.00226
		121.806	0.00202	121.806	0.000388488	121.806	0.00231
		121.684	0.00204	121.684	0.000470502	121.684	0.00227
		121.562	0.00212	121.562	0.000518057	121.562	0.00227
		121.44	0.00219	121.44	0.000523926	121.44	0.00234
		121.318	0.00222	121.318	0.000524801	121.318	0.00242
		121.196	0.00223	121.196	0.000549212	121.196	0.00252
		121.075	0.00227	121.075	0.000562532	121.075	0.00265
		120.953	0.00238	120.953	0.000510572	120.953	0.00275
		120.831	0.00254	120.831	0.000423768	120.831	0.00272
		120.709	0.00266	120.709	0.000420173	120.709	0.00261
		120.587	0.00268	120.587	0.000564166	120.587	0.00259
		120.466	0.00264	120.466	0.000761165	120.466	0.00274
		120.344	0.00263	120.344	0.000850826	120.344	0.00293
		120.222	0.0027	120.222	0.000790179	120.222	0.00303
		120.1	0.00285	120.1	0.000683966	120.1	0.00305
		119.978	0.00299	119.978	0.000633185	119.978	0.00311
		119.856	0.00308	119.856	0.000623185	119.856	0.00325
		119.735	0.00312	119.735	0.00059134	119.735	0.00337
		119.613	0.00315	119.613	0.000541982	119.613	0.00338
		119.491	0.00315	119.491	0.000531864	119.491	0.00331
		119.369	0.0031	119.369	0.000574146	119.369	0.00328
		119.247	0.00306	119.247	0.000627561	119.247	0.00334
		119.126	0.00313	119.126	0.00067595	119.126	0.00345
		119.004	0.00327	119.004	0.000748438	119.004	0.00351
		118.882	0.00334	118.882	0.0008386	118.882	0.00347
		118.76	0.00323	118.76	0.000864991	118.76	0.00337
		118.638	0.00307	118.638	0.000766297	118.638	0.00331
		118.516	0.00304	118.516	0.000612124	118.516	0.00333
		118.395	0.00313	118.395	0.000562721	118.395	0.00337
		118.273	0.00317	118.273	0.000703696	118.273	0.00332
		118.151	0.00307	118.151	0.000945753	118.151	0.00317
		118.029	0.00296	118.029	0.00111	118.029	0.00303
		117.907	0.00296	117.907	0.00108	117.907	0.003
		117.786	0.00299	117.786	0.000948374	117.786	0.00305
		117.664	0.00288	117.664	0.000872301	117.664	0.00305
		117.542	0.00264	117.542	0.000952195	117.542	0.00297
		117.42	0.00246	117.42	0.00114	117.42	0.00288
		117.298	0.0025	117.298	0.00131	117.298	0.00284
		117.176	0.00265	117.176	0.00143	117.176	0.00281
		117.055	0.00266	117.055	0.00156	117.055	0.00274
		116.933	0.00246	116.933	0.00175	116.933	0.00265
		116.811	0.00219	116.811	0.00193	116.811	0.00256
		116.689	0.002	116.689	0.00201	116.689	0.00248
		116.567	0.00194	116.567	0.00198	116.567	0.00237
		116.446	0.00194	116.446	0.00194	116.446	0.00226
		116.324	0.00194	116.324	0.00199	116.324	0.0022
		116.202	0.00186	116.202	0.00216	116.202	0.00218
		116.08	0.00168	116.08	0.00236	116.08	0.00211
		115.958	0.00145	115.958	0.00251	115.958	0.00197
		115.836	0.00126	115.836	0.00258	115.836	0.00188
		115.715	0.0011	115.715	0.00261	115.715	0.0019
		115.593	0.000995351	115.593	0.00266	115.593	0.00196
		115.471	0.000956441	115.471	0.00276	115.471	0.00188
		115.349	0.000995242	115.349	0.00288	115.349	0.00163
		115.227	0.00101	115.227	0.00297	115.227	0.00135
		115.106	0.000858552	115.106	0.00301	115.106	0.00121
		114.984	0.000560088	114.984	0.00305	114.984	0.00117
		114.862	0.0003391	114.862	0.00309	114.862	0.00112
		114.74	0.000378212	114.74	0.00311	114.74	0.001
		114.618	0.000583117	114.618	0.0031	114.618	0.000886689
		114.496	0.000692735	114.496	0.00309	114.496	0.000811944
		114.375	0.000599801	114.375	0.00314	114.375	0.000752445
		114.253	0.000452127	114.253	0.00322	114.253	0.000690053
		114.131	0.000420551	114.131	0.00322	114.131	0.000661871
		114.009	0.000475128	114.009	0.00311	114.009	0.000681329
		113.887	0.000458054	113.887	0.00297	113.887	0.000677724
		113.766	0.000310818	113.766	0.00288	113.766	0.00058022
		113.644	0.000141434	113.644	0.00285	113.644	0.000423806
		113.522	8.25027e-05	113.522	0.0028	113.522	0.000305871
		113.4	0.000152339	113.4	0.00274	113.4	0.00026343
		113.278	0.000265076	113.278	0.00273	113.278	0.000262927
		113.156	0.000328521	113.156	0.00277	113.156	0.000291986
		113.035	0.000311073	113.035	0.00279	113.035	0.000371668
		112.913	0.000240609	112.913	0.00268	112.913	0.000468155
		112.791	0.000162107	112.791	0.00244	112.791	0.00048747
		112.669	9.46805e-05	112.669	0.0022	112.669	0.000406566
		112.547	2.82361e-05	112.547	0.00207	112.547	0.000336068
		112.426	-3.6282e-05	112.426	0.00208	112.426	0.000383942
		112.304	-6.10841e-05	112.304	0.00212	112.304	0.000506125
		112.182	-9.9682e-06	112.182	0.00208	112.182	0.000568735
		112.06	9.431e-05	112.06	0.00192	112.06	0.00052841
		111.938	0.000180263	111.938	0.00167	111.938	0.000470431
		111.816	0.000199513	111.816	0.00136	111.816	0.000480858
		111.695	0.000164568	111.695	0.00109	111.695	0.000563216
		111.573	0.000112363	111.573	0.000907682	111.573	0.000683715
		111.451	6.30588e-05	111.451	0.000873424	111.451	0.000811746
		111.329	3.16974e-05	111.329	0.000944637	111.329	0.000892708
		111.207	4.82556e-05	111.207	0.00101	111.207	0.00086858
		111.085	0.000128507	111.085	0.000975471	111.085	0.000776176
		110.964	0.000235333	110.964	0.00086911	110.964	0.000752247
		110.842	0.000307812	110.842	0.000802574	110.842	0.000873128
		110.72	0.00033912	110.72	0.000840168	110.72	0.00105
		110.598	0.000399991	110.598	0.000908562	110.598	0.00114
		110.476	0.000566037	110.476	0.000876917	110.476	0.00117
		110.355	0.000831454	110.355	0.000719015	110.355	0.00127
		110.233	0.00111	110.233	0.000553114	110.233	0.00148
		110.111	0.00132	110.111	0.000506467	110.111	0.00165
		109.989	0.00145	109.989	0.000581544	109.989	0.00169
		109.867	0.00158	109.867	0.000689334	109.867	0.00168
		109.746	0.00178	109.746	0.000777251	109.746	0.00178
		109.624	0.00207	109.624	0.000863369	109.624	0.00203
		109.502	0.00242	109.502	0.000957355	109.502	0.00233
		109.38	0.00282	109.38	0.00103	109.38	0.0026
		109.258	0.00326	109.258	0.00107	109.258	0.00283
		109.136	0.00372	109.136	0.00117	109.136	0.00307
		109.015	0.00417	109.015	0.00141	109.015	0.00334
		108.893	0.00455	108.893	0.00174	108.893	0.00365
		108.771	0.00486	108.771	0.00208	108.771	0.00396
		108.649	0.00514	108.649	0.00238	108.649	0.0042
		108.527	0.00542	108.527	0.00272	108.527	0.00434
		108.405	0.00566	108.405	0.00314	108.405	0.00448
		108.284	0.00582	108.284	0.00357	108.284	0.00473
		108.162	0.00591	108.162	0.00391	108.162	0.00504
		108.04	0.00602	108.04	0.00414	108.04	0.00528
		107.918	0.00613	107.918	0.00437	107.918	0.00538
		107.796	0.00616	107.796	0.00474	107.796	0.0054
		107.675	0.006	107.675	0.00521	107.675	0.00545
		107.553	0.00566	107.553	0.00561	107.553	0.00553
		107.431	0.00526	107.431	0.00576	107.431	0.00549
		107.309	0.00491	107.309	0.00569	107.309	0.00531
		107.187	0.00461	107.187	0.00561	107.187	0.00507
		107.065	0.00428	107.065	0.00563	107.065	0.00489
		106.944	0.00386	106.944	0.00566	106.944	0.00478
		106.822	0.0034	106.822	0.00556	106.822	0.00467
		106.7	0.00296	106.7	0.0053	106.7	0.00451
		106.578	0.00258	106.578	0.00503	106.578	0.0043
		106.456	0.00219	106.456	0.00483	106.456	0.00401
		106.335	0.00175	106.335	0.0046	106.335	0.00364
		106.213	0.00129	106.213	0.00427	106.213	0.00324
		106.091	0.000882726	106.091	0.00396	106.091	0.00293
		105.969	0.00058132	105.969	0.00384	105.969	0.00276
		105.847	0.000377988	105.847	0.00387	105.847	0.00268
		105.725	0.000243773	105.725	0.00383	105.725	0.00256
		105.604	0.000154899	105.604	0.00358	105.604	0.00233
		105.482	7.87854e-05	105.482	0.00321	105.482	0.00203
		105.36	-2.81431e-05	105.36	0.00287	105.36	0.00178
		105.238	-0.000171458	105.238	0.00262	105.238	0.00165
		105.116	-0.000285701	105.116	0.00248	105.116	0.00161
		104.995	-0.00029542	104.995	0.00243	104.995	0.0016
		104.873	-0.000212754	104.873	0.00244	104.873	0.00153
		104.751	-0.000136388	104.751	0.0024	104.751	0.00137
		104.629	-0.000141991	104.629	0.00229	104.629	0.00116
		104.507	-0.000209257	104.507	0.0022	104.507	0.000971725
		104.385	-0.000274823	104.385	0.00221	104.385	0.00088388
		104.264	-0.000315464	104.264	0.00224	104.264	0.00087401
		104.142	-0.000338926	104.142	0.00216	104.142	0.000853058
		104.02	-0.000323912	104.02	0.00198	104.02	0.000766159
		103.898	-0.000232599	103.898	0.00188	103.898	0.000660215
		103.776	-8.66784e-05	103.776	0.00193	103.776	0.000609787
		103.655	2.41121e-05	103.655	0.00207	103.655	0.000602628
		103.533	3.66525e-05	103.533	0.00218	103.533	0.000568735
		103.411	-1.37611e-05	103.411	0.00223	103.411	0.000522547
		103.289	-4.08416e-05	103.289	0.00219	103.289	0.000583227
		103.167	-1.09345e-06	103.167	0.00206	103.167	0.000799671
		103.045	8.58873e-05	103.045	0.00189	103.045	0.00103
		102.924	0.000186428	102.924	0.00175	102.924	0.00108
		102.802	0.000282773	102.802	0.00171	102.802	0.000955069
		102.68	0.000359915	102.68	0.00173	102.68	0.000839941
		102.558	0.000399265	102.558	0.00175	102.558	0.000865007
		102.436	0.000396162	102.436	0.00179	102.436	0.000964207
		102.315	0.000364288	102.315	0.00188	102.315	0.00101
		102.193	0.000317036	102.193	0.00199	102.193	0.000990068
		102.071	0.000260963	102.071	0.00202	102.071	0.000988326
		101.949	0.000209217	101.949	0.00198	101.949	0.00104
		101.827	0.000178416	101.827	0.00195	101.827	0.00109
		101.705	0.000162174	101.705	0.00194	101.705	0.00112
		101.584	0.000128734	101.584	0.00189	101.584	0.00113
		101.462	6.38251e-05	101.462	0.00181	101.462	0.0011
		101.34	4.05998e-06	101.34	0.00177	101.34	0.00101
		101.218	4.60461e-06	101.218	0.00182	101.218	0.000888593
		101.096	7.03502e-05	101.096	0.0019	101.096	0.000822048
		100.975	0.000133221	100.975	0.00192	100.975	0.0008473
		100.853	0.000109093	100.853	0.00188	100.853	0.000876577
		100.731	-1.92625e-05	100.731	0.00181	100.731	0.000805318
		100.609	-0.000176524	100.609	0.00173	100.609	0.000642272
		100.487	-0.000259606	100.487	0.00163	100.487	0.000477992
		100.365	-0.000239083	100.365	0.00155	100.365	0.000356143
		100.244	-0.000193229	100.244	0.00156	100.244	0.000249693
		100.122	-0.000223819	100.122	0.00163	100.122	0.000155915
		100	-0.000335214	100	0.00164	100	0.000128069
		99.8782	-0.000422239	99.8782	0.00149	99.8782	0.000177181
		99.7564	-0.000397229	99.7564	0.00124	99.7564	0.000209814
		99.6345	-0.000307025	99.6345	0.00108	99.6345	0.000131242
		99.5127	-0.000285423	99.5127	0.00114	99.5127	-1.75235e-05
		99.3909	-0.000390417	99.3909	0.00135	99.3909	-9.78631e-05
		99.2691	-0.000531167	99.2691	0.00151	99.2691	-5.24557e-05
		99.1473	-0.000580533	99.1473	0.00151	99.1473	2.11426e-05
		99.0255	-0.000529282	99.0255	0.00138	99.0255	8.30014e-06
		98.9036	-0.000484717	98.9036	0.00129	98.9036	-6.76365e-05
		98.7818	-0.000520851	98.7818	0.00128	98.7818	-9.28877e-05
		98.66	-0.000578573	98.66	0.00129	98.66	-3.91699e-05
		98.5382	-0.000543574	98.5382	0.00124	98.5382	-4.88609e-06
		98.4164	-0.000396828	98.4164	0.00115	98.4164	-5.93889e-05
		98.2945	-0.000243345	98.2945	0.00113	98.2945	-0.000128959
		98.1727	-0.000188603	98.1727	0.00116	98.1727	-0.000106409
		98.0509	-0.000226785	98.0509	0.00117	98.0509	-2.17907e-05
		97.9291	-0.000278242	97.9291	0.00112	97.9291	-5.61175e-06
		97.8073	-0.000310785	97.8073	0.00107	97.8073	-9.20541e-05
		97.6854	-0.000374226	97.6854	0.00104	97.6854	-0.000167685
		97.5636	-0.000505009	97.5636	0.00102	97.5636	-0.000150924
		97.4418	-0.000639425	97.4418	0.000953956	97.4418	-0.000117761
		97.32	-0.000664963	97.32	0.000886467	97.32	-0.000166097
		97.1982	-0.0005552	97.1982	0.00087948	97.1982	-0.0002353
		97.0764	-0.000419221	97.0764	0.000929703	97.0764	-0.000188362
		96.9545	-0.000396704	96.9545	0.000960838	96.9545	-4.63984e-05
		96.8327	-0.000513034	96.8327	0.000925926	96.8327	4.56694e-06
		96.7109	-0.000653607	96.7109	0.000870371	96.7109	-0.000121012
		96.5891	-0.000682314	96.5891	0.00086836	96.5891	-0.000262414
		96.4673	-0.000576772	96.4673	0.00092196	96.4673	-0.000221027
		96.3454	-0.000442976	96.3454	0.000957611	96.3454	-3.13192e-05
		96.2236	-0.000402927	96.2236	0.000920671	96.2236	8.8722e-05
		96.1018	-0.000478503	96.1018	0.000840909	96.1018	1.95492e-05
		95.98	-0.000588823	95.98	0.000783276	95.98	-0.000144365
		95.8582	-0.000646895	95.8582	0.00075372	95.8582	-0.000260976
		95.7363	-0.000636097	95.7363	0.000696563	95.7363	-0.00030668
		95.6145	-0.000591322	95.6145	0.000595912	95.6145	-0.000328026
		95.4927	-0.000538477	95.4927	0.000532862	95.4927	-0.000317298
		95.3709	-0.000483619	95.3709	0.000591576	95.3709	-0.000225857
		95.2491	-0.000447329	95.2491	0.000726928	95.2491	-7.49219e-05
		95.1273	-0.000465355	95.1273	0.000792236	95.1273	2.61177e-05
		95.0054	-0.000539265	95.0054	0.000715388	95.0054	-7.94163e-06
		94.8836	-0.000615623	94.8836	0.000587353	94.8836	-0.000142334
		94.7618	-0.000638926	94.7618	0.000536332	94.7618	-0.000258823
		94.64	-0.000609374	94.64	0.000566845	94.64	-0.000278669
		94.5182	-0.000565412	94.5182	0.000589406	94.5182	-0.000240225
		94.3963	-0.000524832	94.3963	0.000576543	94.3963	-0.000249836
		94.2745	-0.000476457	94.2745	0.000598242	94.2745	-0.000350505
		94.1527	-0.000425499	94.1527	0.000691795	94.1527	-0.000451127
		94.0309	-0.00040678	94.0309	0.000781168	94.0309	-0.00041552
		93.9091	-0.000436115	93.9091	0.000772845	93.9091	-0.000226853
		93.7872	-0.000477518	93.7872	0.000675681	93.7872	-2.86352e-05
		93.6654	-0.000484758	93.6654	0.000569603	93.6654	2.00478e-05
		93.5436	-0.000459544	93.5436	0.00049501	93.5436	-9.65047e-05
		93.4218	-0.00044229	93.4218	0.000439127	93.4218	-0.000259867
		93.3	-0.000455261	93.3	0.000410621	93.3	-0.000352678
		93.1782	-0.000483967	93.1782	0.000451099	93.1782	-0.000342775
		93.0563	-0.000511307	93.0563	0.000560599	93.0563	-0.000259315
		92.9345	-0.000535938	92.9345	0.000673061	92.9345	-0.00015291
		92.8127	-0.000548028	92.8127	0.000733316	92.8127	-9.02766e-05
		92.6909	-0.000522024	92.6909	0.000754266	92.6909	-0.00012794
		92.5691	-0.000459242	92.5691	0.000768923	92.5691	-0.000248701
		92.4472	-0.000411345	92.4472	0.000768024	92.4472	-0.000350232
		92.3254	-0.0004222	92.3254	0.000729539	92.3254	-0.00033747
		92.2036	-0.000457075	92.2036	0.000683801	92.2036	-0.000224284
		92.0818	-0.000437135	92.0818	0.000694783	92.0818	-0.000120472
		91.96	-0.000355643	91.96	0.000772665	91.96	-0.000117018
		91.8381	-0.000313523	91.8381	0.000841225	91.8381	-0.000197737
		91.7163	-0.000401095	91.7163	0.000806154	91.7163	-0.000264453
		91.5945	-0.000568663	91.5945	0.000644282	91.5945	-0.000239422
		91.4727	-0.000664038	91.4727	0.000429396	91.4727	-0.000138888
		91.3509	-0.000603372	91.3509	0.000283627	91.3509	-4.62119e-05
		91.2291	-0.000466611	91.2291	0.000286535	91.2291	-1.74811e-05
		91.1072	-0.00040488	91.1072	0.000399363	91.1072	-3.13423e-05
		90.9854	-0.00047747	90.9854	0.000485167	90.9854	-4.50254e-05
		90.8636	-0.000603552	90.8636	0.000441742	90.8636	-7.37563e-05
		90.7418	-0.000662314	90.7418	0.000318472	90.7418	-0.000166422
		90.62	-0.00061613	90.62	0.000263503	90.62	-0.000301112
		90.4981	-0.000533173	90.4981	0.000346062	90.4981	-0.000365114
		90.3763	-0.000503547	90.3763	0.000475097	90.3763	-0.000280279
		90.2545	-0.000542351	90.2545	0.00051717	90.2545	-0.000113556
		90.1327	-0.000578652	90.1327	0.000450827	90.1327	-1.18896e-05
		90.0109	-0.000542189	90.0109	0.000362209	90.0109	-4.21123e-05
		89.889	-0.000450006	89.889	0.000321367	89.889	-0.000144482
		89.7672	-0.000384769	89.7672	0.000321592	89.7672	-0.000235953
		89.6454	-0.000386959	89.6454	0.000330021	89.6454	-0.000296186
		89.5236	-0.000403791	89.5236	0.000335113	89.5236	-0.000332678
		89.4018	-0.000369151	89.4018	0.000328916	89.4018	-0.000322214
		89.2799	-0.000304813	89.2799	0.000293236	89.2799	-0.000243526
		89.1581	-0.000297667	89.1581	0.000234847	89.1581	-0.00014572
		89.0363	-0.000383433	89.0363	0.000203673	89.0363	-0.000124064
		88.9145	-0.000498135	88.9145	0.000242771	88.9145	-0.000212285
		88.7927	-0.000554009	88.7927	0.000333687	88.7927	-0.000334425
		88.6709	-0.000525477	88.6709	0.000415108	88.6709	-0.000389883
		88.549	-0.000445945	88.549	0.000447467	88.549	-0.000368907
		88.4272	-0.000359667	88.4272	0.000443319	88.4272	-0.000351628
		88.3054	-0.000305315	88.3054	0.000442843	88.3054	-0.000392187
		88.1836	-0.000313948	88.1836	0.000471752	88.1836	-0.000442378
		88.0618	-0.000380498	88.0618	0.000515246	88.0618	-0.00042239
		87.9399	-0.000450512	87.9399	0.000529298	87.9399	-0.000344251
		87.8181	-0.000472835	87.8181	0.000494615	87.8181	-0.000305588
		87.6963	-0.000459128	87.6963	0.000460248	87.6963	-0.000347085
		87.5745	-0.0004567	87.5745	0.00049823	87.5745	-0.000381308
		87.4527	-0.000468263	87.4527	0.000597565	87.4527	-0.000320686
		87.3308	-0.000441436	87.3308	0.000645557	87.3308	-0.000232021
		87.209	-0.000346953	87.209	0.000556748	87.209	-0.000270751
		87.0872	-0.000229388	87.0872	0.000391341	87.0872	-0.000458403
		86.9654	-0.000161217	86.9654	0.000290186	86.9654	-0.00062064
		86.8436	-0.000173483	86.8436	0.000304729	86.8436	-0.000593588
		86.7218	-0.000247958	86.7218	0.000352569	86.7218	-0.000419907
		86.5999	-0.000347189	86.5999	0.0003459	86.5999	-0.000273654
		86.4781	-0.000426468	86.4781	0.000300111	86.4781	-0.000246279
		86.3563	-0.000443959	86.3563	0.000287542	86.3563	-0.000294485
		86.2345	-0.000399446	86.2345	0.000334768	86.2345	-0.00036524
		86.1127	-0.000353731	86.1127	0.000406644	86.1127	-0.000456193
		85.9908	-0.000370295	85.9908	0.00045964	85.9908	-0.000532146
		85.869	-0.000432703	85.869	0.000470738	85.869	-0.000488656
		85.7472	-0.000452228	85.7472	0.000435215	85.7472	-0.000273725
		85.6254	-0.000372788	85.6254	0.000373036	85.6254	2.46221e-06
		85.5036	-0.000247732	85.5036	0.000323556	85.5036	0.000149605
		85.3817	-0.000192262	85.3817	0.000305363	85.3817	7.98443e-05
		85.2599	-0.000263262	85.2599	0.000299752	85.2599	-0.000125918
		85.1381	-0.000396628	85.1381	0.000299444	85.1381	-0.000311548
		85.0163	-0.000466206	85.0163	0.000337978	85.0163	-0.000369578
		84.8945	-0.000406687	84.8945	0.000420308	84.8945	-0.000299316
		84.7727	-0.000279486	84.7727	0.000455399	84.7727	-0.000193906
		84.6508	-0.000208871	84.6508	0.000340515	84.6508	-0.000164219
		84.529	-0.000248159	84.529	0.000121347	84.529	-0.000236044
		84.4072	-0.000327152	84.4072	-1.24039e-05	84.4072	-0.000326545
		84.2854	-0.000351232	84.2854	6.32893e-05	84.2854	-0.000349939
		84.1636	-0.000330851	84.1636	0.000252623	84.1636	-0.000320649
		84.0417	-0.000365643	84.0417	0.000348563	84.0417	-0.000302084
		83.9199	-0.00049596	83.9199	0.000266232	83.9199	-0.000282398
		83.7981	-0.000625226	83.7981	0.000116373	83.7981	-0.000190331
		83.6763	-0.000629358	83.6763	6.28063e-05	83.6763	-4.32759e-05
		83.5545	-0.000510762	83.5545	0.000160152	83.5545	2.07796e-05
		83.4326	-0.000391091	83.4326	0.000332978	83.4326	-8.40559e-05
		83.3108	-0.000361118	83.3108	0.000464814	83.3108	-0.000263693
		83.189	-0.000394123	83.189	0.000486579	83.189	-0.00036919
		83.0672	-0.000419641	83.0672	0.000409906	83.0672	-0.000393224
		82.9454	-0.000425579	82.9454	0.000304984	82.9454	-0.000437296
		82.8236	-0.000442434	82.8236	0.000241352	82.8236	-0.000511677
		82.7017	-0.00045988	82.7017	0.000235682	82.7017	-0.000500879
		82.5799	-0.000425328	82.5799	0.000255215	82.5799	-0.000360114
		82.4581	-0.00033598	82.4581	0.000269235	82.4581	-0.000223413
		82.3363	-0.000279992	82.3363	0.000284432	82.3363	-0.000228186
		82.2145	-0.000344729	82.2145	0.000323123	82.2145	-0.000311801
		82.0927	-0.000501096	82.0927	0.000375328	82.0927	-0.000298653
		81.9708	-0.000618709	81.9708	0.000386731	81.9708	-0.000159831
		81.849	-0.000601773	81.849	0.000307727	81.849	-6.30648e-05
		81.7272	-0.000484016	81.7272	0.000162887	81.7272	-0.000140041
		81.6054	-0.000378886	81.6054	5.96209e-05	81.6054	-0.000305659
		81.4835	-0.000358534	81.4835	9.51338e-05	81.4835	-0.000371736
		81.3617	-0.000400474	81.3617	0.000240422	81.3617	-0.000278344
		81.2399	-0.000436343	81.2399	0.000346759	81.2399	-0.000137161
		81.1181	-0.000424399	81.1181	0.000300163	81.1181	-7.18455e-05
		80.9963	-0.000376168	80.9963	0.000151472	80.9963	-8.92012e-05
		80.8745	-0.000338185	80.8745	5.29406e-05	80.8745	-0.000116265
		80.7526	-0.000353716	80.7526	7.58055e-05	80.7526	-0.000111417
		80.6308	-0.000419458	80.6308	0.000142634	80.6308	-0.00010902
		80.509	-0.000469613	80.509	0.000149066	80.509	-0.000167738
		80.3872	-0.000426375	80.3872	9.64852e-05	80.3872	-0.000286187
		80.2654	-0.000286477	80.2654	6.7396e-05	80.2654	-0.000372232
		80.1436	-0.000141952	80.1436	0.000105485	80.1436	-0.000318485
		80.0217	-9.23139e-05	80.0217	0.000166808	80.0217	-0.000131399
		79.8999	-0.000146359	79.8999	0.000178769	79.8999	3.72102e-05
		79.7781	-0.000231907	79.7781	0.000113993	79.7781	3.03087e-05
		79.6563	-0.000287226	79.6563	1.25303e-05	79.6563	-0.00014809
		79.5345	-0.000307717	79.5345	-4.64163e-05	79.5345	-0.000347131
		79.4126	-0.000309146	79.4126	-1.15291e-05	79.4126	-0.000441516
		79.2908	-0.000293388	79.2908	7.36727e-05	79.2908	-0.000432677
		79.169	-0.000268523	79.169	9.44269e-05	79.169	-0.000375393
		79.0472	-0.000261948	79.0472	6.54932e-07	79.0472	-0.000287318
		78.9254	-0.000280446	78.9254	-9.79492e-05	78.9254	-0.000184927
		78.8035	-0.000284835	78.8035	-3.79794e-05	78.8035	-0.00014545
		78.6817	-0.000243211	78.6817	0.000188235	78.6817	-0.000242976
		78.5599	-0.00019123	78.5599	0.000396942	78.5599	-0.000435414
		78.4381	-0.000193591	78.4381	0.00042189	78.4381	-0.000591131
		78.3163	-0.000250463	78.3163	0.000303146	78.3163	-0.000635513
		78.1945	-0.000292404	78.1945	0.000212978	78.1945	-0.000608988
		78.0726	-0.000282363	78.0726	0.00023284	78.0726	-0.000571188
		77.9508	-0.000278019	77.9508	0.000277482	77.9508	-0.000520695
		77.829	-0.000359824	77.829	0.000234985	77.829	-0.000445328
		77.7072	-0.000520435	77.7072	0.000112205	77.7072	-0.000386892
		77.5854	-0.000656776	77.5854	1.55044e-05	77.5854	-0.000391786
		77.4635	-0.000662476	77.4635	2.85498e-05	77.4635	-0.000430661
		77.3417	-0.000512224	77.3417	0.000133998	77.3417	-0.000434322
		77.2199	-0.000277878	77.2199	0.000228601	77.2199	-0.000399636
		77.0981	-8.97656e-05	77.0981	0.000201526	77.0981	-0.00039569
		76.9763	-5.80245e-05	76.9763	3.48576e-05	76.9763	-0.000453999
		76.8544	-0.000180677	76.8544	-0.000147971	76.8544	-0.000510059
		76.7326	-0.000325042	76.7326	-0.000171908	76.7326	-0.000488527
		76.6108	-0.000343283	76.6108	6.19354e-06	76.6108	-0.000411251
		76.489	-0.000223397	76.489	0.000224538	76.489	-0.000374291
		76.3672	-9.48533e-05	76.3672	0.00027861	76.3672	-0.000422852
		76.2454	-7.09372e-05	76.2454	0.000150854	76.2454	-0.000488558
		76.1235	-0.000124173	76.1235	2.17026e-05	76.1235	-0.000470651
		76.0017	-0.000147303	76.0017	3.89514e-05	76.0017	-0.000362756
		75.8799	-0.000101811	75.8799	0.000139218	75.8799	-0.000271396
		75.7581	-5.309e-05	75.7581	0.000149283	75.7581	-0.000299127
		75.6363	-6.59217e-05	75.6363	2.55453e-05	75.6363	-0.000424914
		75.5144	-0.000116168	75.5144	-8.60242e-05	75.5144	-0.000522178
		75.3926	-0.00012265	75.3926	-4.05861e-05	75.3926	-0.000496096
		75.2708	-3.72113e-05	75.2708	0.000119799	75.2708	-0.000381327
		75.149	0.000110232	75.149	0.000219749	75.149	-0.000290945
		75.0272	0.000232529	75.0272	0.000161496	75.0272	-0.00028432
		74.9053	0.000241975	74.9053	2.48039e-05	74.9053	-0.000307429
		74.7835	0.000117215	74.7835	-4.93317e-05	74.7835	-0.000263512
		74.6617	-6.32774e-05	74.6617	-2.41809e-05	74.6617	-0.000127972
		74.5399	-0.000173806	74.5399	1.92248e-05	74.5399	1.39274e-05
		74.4181	-0.000150863	74.4181	7.71475e-06	74.4181	4.45213e-05
		74.2963	-4.09836e-05	74.2963	-3.78188e-05	74.2963	-6.76751e-05
		74.1744	6.89918e-05	74.1744	-5.34971e-05	74.1744	-0.000230447
		74.0526	0.000141719	74.0526	-2.70567e-05	74.0526	-0.000321129
		73.9308	0.000187214	73.9308	1.8582e-07	73.9308	-0.000312156
		73.809	0.000206498	73.809	1.37401e-05	73.809	-0.000279266
		73.6872	0.00019052	73.6872	5.75766e-05	73.6872	-0.00028952
		73.5653	0.000165794	73.5653	0.000159036	73.5653	-0.000330126
		73.4435	0.00018267	73.4435	0.000252105	73.4435	-0.000367841
		73.3217	0.000242853	73.3217	0.000224521	73.3217	-0.000416631
		73.1999	0.000286461	73.1999	5.14453e-05	73.1999	-0.000484804
		73.0781	0.000276679	73.0781	-0.000151729	73.0781	-0.000500179
		72.9562	0.000254761	72.9562	-0.000237578	72.9562	-0.000383303
		72.8344	0.000273411	72.8344	-0.000175147	72.8344	-0.000192242
		72.7126	0.000311845	72.7126	-6.63115e-05	72.7126	-9.60767e-05
		72.5908	0.000312613	72.5908	-2.36203e-05	72.5908	-0.000169493
		72.469	0.000286529	72.469	-6.62849e-05	72.469	-0.000293802
		72.3471	0.000313436	72.3471	-0.000142126	72.3471	-0.000312465
		72.2253	0.000419364	72.2253	-0.000208841	72.2253	-0.000215812
		72.1035	0.000506256	72.1035	-0.000255037	72.1035	-0.000107865
		71.9817	0.00045156	71.9817	-0.0002629	71.9817	-5.39113e-05
		71.8599	0.000263289	71.8599	-0.000207622	71.8599	-4.95731e-05
		71.7381	9.46259e-05	71.7381	-0.000111917	71.7381	-9.74432e-05
		71.6162	9.10574e-05	71.6162	-5.86415e-05	71.6162	-0.000203625
		71.4944	0.000238976	71.4944	-0.00010653	71.4944	-0.000303433
		71.3726	0.000381298	71.3726	-0.000204329	71.3726	-0.000301369
		71.2508	0.000383276	71.2508	-0.000229553	71.2508	-0.000215814
		71.129	0.000269849	71.129	-0.000125919	71.129	-0.000189349
		71.0071	0.000183317	71.0071	2.08157e-05	71.0071	-0.000299339
		70.8853	0.00020953	70.8853	6.38958e-05	70.8853	-0.000431331
		70.7635	0.000279606	70.7635	-5.18551e-05	70.7635	-0.000416061
		70.6417	0.000269137	70.6417	-0.000227763	70.6417	-0.000251227
		70.5199	0.000167474	70.5199	-0.000300701	70.5199	-0.000108917
		70.398	9.46836e-05	70.398	-0.000194791	70.398	-0.000131631
		70.2762	0.000144406	70.2762	7.47653e-06	70.2762	-0.000283337
		70.1544	0.000261346	70.1544	0.000141302	70.1544	-0.000410495
		70.0326	0.000306522	70.0326	0.000113933	70.0326	-0.000405872
		69.9108	0.000212579	69.9108	-1.18222e-05	69.9108	-0.000296623
		69.7889	3.89341e-05	69.7889	-9.19713e-05	69.7889	-0.000196661
		69.6671	-0.000105266	69.6671	-5.52491e-05	69.6671	-0.000187397
		69.5453	-0.000153239	69.5453	3.43306e-05	69.5453	-0.000241008
		69.4235	-0.000108382	69.4235	7.15982e-05	69.4235	-0.000265127
		69.3017	-2.52169e-05	69.3017	3.72985e-05	69.3017	-0.000222618
		69.1799	3.07325e-05	69.1799	2.07694e-06	69.1799	-0.00017842
		69.058	3.49817e-05	69.058	1.90097e-05	69.058	-0.000208364
		68.9362	2.37817e-05	68.9362	5.64613e-05	68.9362	-0.000294529
		68.8144	4.01785e-05	68.8144	5.09272e-05	68.8144	-0.000351493
		68.6926	6.35757e-05	68.6926	-8.60997e-06	68.6926	-0.000335064
		68.5708	2.68652e-05	68.5708	-7.85853e-05	68.5708	-0.000273962
		68.4489	-9.12751e-05	68.4489	-0.000122591	68.4489	-0.000200362
		68.3271	-0.000229408	68.3271	-0.000137926	68.3271	-0.000105422
		68.2053	-0.000315875	68.2053	-0.000125553	68.2053	2.1096e-05
		68.0835	-0.00034407	68.0835	-7.60821e-05	68.0835	0.000150567
		67.9617	-0.000349162	67.9617	-4.22638e-06	67.9617	0.000237902
		67.8398	-0.000338829	67.8398	3.46703e-05	67.8398	0.000256488
		67.718	-0.000285933	67.718	-1.59743e-06	67.718	0.00019753
		67.5962	-0.000181567	67.5962	-8.06291e-05	67.5962	6.86409e-05
		67.4744	-6.54915e-05	67.4744	-0.000121695	67.4744	-8.4595e-05
		67.3526	-3.62233e-06	67.3526	-8.8506e-05	67.3526	-0.000185289
		67.2308	-4.65256e-05	67.2308	-2.69833e-05	67.2308	-0.000185845
		67.1089	-0.000189297	67.1089	1.29528e-06	67.1089	-0.000113206
		66.9871	-0.000345228	66.9871	-7.60845e-06	66.9871	-3.87045e-05
		66.8653	-0.000381897	66.8653	-2.16542e-05	66.8653	-1.63668e-05
		66.7435	-0.000235853	66.7435	-4.30359e-05	66.7435	-5.86213e-05
		66.6217	-2.12995e-07	66.6217	-0.000104528	66.6217	-0.000144759
		66.4998	0.000142496	66.4998	-0.000188583	66.4998	-0.000230591
		66.378	9.62829e-05	66.378	-0.000202796	66.378	-0.000269855
		66.2562	-6.16259e-05	66.2562	-8.05212e-05	66.2562	-0.000249343
		66.1344	-0.000181639	66.1344	0.0001123	66.1344	-0.000188376
		66.0126	-0.000200931	66.0126	0.000217734	66.0126	-9.20023e-05
		65.8907	-0.000180786	65.8907	0.000144302	65.8907	5.93595e-05
		65.7689	-0.000210052	65.7689	-3.89451e-05	65.7689	0.000240813
		65.6471	-0.000305528	65.6471	-0.000175217	65.6471	0.000341341
		65.5253	-0.000404501	65.5253	-0.000169941	65.5253	0.000257117
		65.4035	-0.000430531	65.4035	-6.58398e-05	65.4035	2.64323e-05
		65.2817	-0.000360568	65.2817	8.13552e-06	65.2817	-0.000186047
		65.1598	-0.000239067	65.1598	-4.53596e-05	65.1598	-0.000259525
		65.038	-0.000131716	65.038	-0.00019975	65.038	-0.000230485
		64.9162	-6.71024e-05	64.9162	-0.00031371	64.9162	-0.000213657
		64.7944	-3.19641e-05	64.7944	-0.000257116	64.7944	-0.000248674
		64.6726	-2.00742e-05	64.6726	-5.44122e-05	64.6726	-0.000266477
		64.5507	-5.68067e-05	64.5507	0.000115112	64.5507	-0.000195122
		64.4289	-0.000153761	64.4289	9.38374e-05	64.4289	-6.00226e-05
		64.3071	-0.000259317	64.3071	-8.4194e-05	64.3071	3.44415e-05
		64.1853	-0.000290251	64.1853	-0.000234682	64.1853	1.26184e-05
		64.0635	-0.00021408	64.0635	-0.00023354	64.0635	-9.12694e-05
		63.9417	-7.42777e-05	63.9417	-0.000141984	63.9417	-0.000164068
		63.8198	6.79484e-05	63.8198	-0.000102291	63.8198	-0.000131257
		63.698	0.000186204	63.698	-0.000152259	63.698	-3.82368e-05
		63.5762	0.000270172	63.5762	-0.000194669	63.5762	3.54479e-07
		63.4544	0.000286284	63.4544	-0.000140729	63.4544	-6.94935e-05
		63.3326	0.000197512	63.3326	-2.60819e-05	63.3326	-0.000182594
		63.2107	2.6687e-05	63.2107	4.47974e-05	63.2107	-0.000230442
		63.0889	-0.000127674	63.0889	3.58081e-05	63.0889	-0.000173214
		62.9671	-0.000163902	62.9671	1.27582e-05	62.9671	-6.40851e-05
		62.8453	-6.94138e-05	62.8453	4.0969e-05	62.8453	1.71285e-05
		62.7235	6.86461e-05	62.7235	9.72592e-05	62.7235	3.28206e-05
		62.6016	0.000149008	62.6016	0.000113971	62.6016	-1.02621e-06
		62.4798	0.000143247	62.4798	7.89454e-05	62.4798	-5.16016e-05
		62.358	9.00679e-05	62.358	3.9324e-05	62.358	-0.000110726
		62.2362	2.34853e-05	62.2362	1.09829e-05	62.2362	-0.000196587
		62.1144	-5.40549e-05	62.1144	-5.22052e-05	62.1144	-0.000306423
		61.9926	-0.000122663	61.9926	-0.000168478	61.9926	-0.000379341
		61.8707	-0.000123781	61.8707	-0.000262116	61.8707	-0.00034182
		61.7489	-3.77807e-05	61.7489	-0.000247554	61.7489	-0.000202498
		61.6271	4.53736e-05	61.6271	-0.000151118	61.6271	-6.68124e-05
		61.5053	3.78762e-06	61.5053	-7.83439e-05	61.5053	-2.9027e-05
		61.3835	-0.000159001	61.3835	-6.87626e-05	61.3835	-7.48774e-05
		61.2616	-0.000298633	61.2616	-6.27119e-05	61.2616	-0.000123402
		61.1398	-0.00030365	61.1398	-2.42565e-05	61.1398	-0.000138759
		61.018	-0.000229746	61.018	-5.07326e-06	61.018	-0.000151163
		60.8962	-0.000209773	60.8962	-3.66702e-05	60.8962	-0.000179673
		60.7744	-0.000272313	60.7744	-4.48229e-05	60.7744	-0.000196623
		60.6525	-0.000322149	60.6525	3.82634e-05	60.6525	-0.000184393
		60.5307	-0.000286575	60.5307	0.000131288	60.5307	-0.000175191
		60.4089	-0.00020234	60.4089	8.84457e-05	60.4089	-0.000201171
		60.2871	-0.000141558	60.2871	-8.33563e-05	60.2871	-0.000239113
		60.1653	-0.000121732	60.1653	-0.000204339	60.1653	-0.000241574
		60.0434	-0.000127953	60.0434	-0.000143753	60.0434	-0.000202952
		59.9216	-0.000167385	59.9216	3.27173e-05	59.9216	-0.000159998
		59.7998	-0.000242154	59.7998	0.000173858	59.7998	-0.000137806
		59.678	-0.000300348	59.678	0.000207297	59.678	-0.000126436
		59.5562	-0.000281798	59.5562	0.000135697	59.5562	-0.000105871
		59.4344	-0.000208227	59.4344	-3.46731e-05	59.4344	-6.7501e-05
		59.3125	-0.000167508	59.3125	-0.000257127	59.3125	-1.46731e-05
		59.1907	-0.00019637	59.1907	-0.000394787	59.1907	3.26225e-05
		59.0689	-0.000232466	59.0689	-0.000335447	59.0689	3.73759e-05
		58.9471	-0.000209538	58.9471	-0.000153539	58.9471	-1.9829e-05
		58.8253	-0.000153997	58.8253	-4.98919e-05	58.8253	-0.00010135
		58.7034	-0.000142402	58.7034	-0.000110411	58.7034	-0.00013773
		58.5816	-0.000190674	58.5816	-0.000218032	58.5816	-0.000107152
		58.4598	-0.00023961	58.4598	-0.000235439	58.4598	-6.65244e-05
		58.338	-0.000245757	58.338	-0.000180164	58.338	-8.26361e-05
		58.2162	-0.00023339	58.2162	-0.000156084	58.2162	-0.000148182
		58.0944	-0.000239189	58.0944	-0.000187978	58.0944	-0.000193345
		57.9725	-0.000249229	57.9725	-0.000214492	57.9725	-0.000178053
		57.8507	-0.000225968	57.8507	-0.000207524	57.8507	-0.000143965
		57.7289	-0.000172389	57.7289	-0.0002043	57.7289	-0.000158102
		57.6071	-0.000127931	57.6071	-0.000220773	57.6071	-0.00022067
		57.4853	-0.000109474	57.4853	-0.000211273	57.4853	-0.000258865
		57.3634	-9.83255e-05	57.3634	-0.000139675	57.3634	-0.000221556
		57.2416	-9.01895e-05	57.2416	-4.1402e-05	57.2416	-0.000154579
		57.1198	-0.000114205	57.1198	1.23954e-05	57.1198	-0.000149911
		56.998	-0.000177435	56.998	-1.72055e-05	56.998	-0.000225676
		56.8762	-0.000223865	56.8762	-0.000121023	56.8762	-0.000298229
		56.7544	-0.00019045	56.7544	-0.000262712	56.7544	-0.000291613
		56.6325	-9.36338e-05	56.6325	-0.000391294	56.6325	-0.000234649
		56.5107	-1.90533e-05	56.5107	-0.000451268	56.5107	-0.000205328
		56.3889	-1.828e-05	56.3889	-0.000406959	56.3889	-0.000203548
		56.2671	-4.93025e-05	56.2671	-0.000264387	56.2671	-0.000146233
[truncated: 1,279 more rows]

## Sheet: Fig. 3b
			TpPa-SO3H		TpPa-PO3H2		TpPa-CO2H
		2θ / degree	Intensity (a.u.)	2θ / degree	Intensity (a.u.)	2θ / degree	Intensity (a.u.)		Note: The curves have been vertically moved.
		3	4423.87	3	1352.19	3	1220.97
		3.01	4464.09	3.01	1343.53	3.01	1496.56
		3.02	4406.72	3.02	1381.74	3.02	1522.56
		3.03	4424.76	3.03	1388.57	3.03	1302.18
		3.04	4686.25	3.04	1377.06	3.04	1366.44
		3.05	4582.06	3.05	1320.93	3.05	1332.09
		3.06	4397.87	3.06	1359.35	3.06	1277.77
		3.07	4174.27	3.07	1646.08	3.07	1233.21
		3.08	4406.48	3.08	1405.24	3.08	1214.63
		3.09	4344.47	3.09	1409.99	3.09	1359.33
		3.1	4493.37	3.1	1389.75	3.1	1150
		3.11	4437.8	3.11	1306.72	3.11	1172.2
		3.12	4442.45	3.12	1421.03	3.12	1199.16
		3.13	4545.73	3.13	1227.89	3.13	1291.94
		3.14	4450.09	3.14	1332.57	3.14	1234.1
		3.15	4393.88	3.15	1537.71	3.15	1056.03
		3.16	4376.7	3.16	1336.44	3.16	1676.57
		3.17	4252.86	3.17	1336.17	3.17	1482.37
		3.18	4416.74	3.18	1404.34	3.18	1503.76
		3.19	4456.75	3.19	1475.09	3.19	1309.35
		3.2	4327.93	3.2	1360.18	3.2	1276.66
		3.21	4302.5	3.21	1386.98	3.21	1382.14
		3.22	4578.83	3.22	1333.36	3.22	1253.86
		3.23	4327	3.23	1303.01	3.23	1224.02
		3.24	4265.09	3.24	1503.06	3.24	1229.46
		3.25	4393.72	3.25	1400.17	3.25	1241.15
		3.26	4300.55	3.26	1272.3	3.26	1432.94
		3.27	4018.33	3.27	1409.73	3.27	1428.42
		3.28	4271.98	3.28	1329.44	3.28	1208.15
		3.29	4308.71	3.29	1550.08	3.29	1449.72
		3.3	4193.04	3.3	1360.67	3.3	1296.76
		3.31	4533.1	3.31	1417.6	3.31	1359.24
		3.32	4307.36	3.32	1395.97	3.32	1377.34
		3.33	4287.6	3.33	1387.16	3.33	1232.6
		3.34	4584.19	3.34	1279.35	3.34	992.711
		3.35	4380.4	3.35	1365.2	3.35	1135.55
		3.36	4225.67	3.36	1443.63	3.36	1222.33
		3.37	4361.09	3.37	1425.92	3.37	1267.58
		3.38	4175.4	3.38	1567.13	3.38	1279.9
		3.39	4067.94	3.39	1262.85	3.39	1225.95
		3.4	4203.3	3.4	1213.09	3.4	1077.04
		3.41	4251.23	3.41	1502.66	3.41	1273.26
		3.42	4208.49	3.42	1649.78	3.42	1410.69
		3.43	4413.57	3.43	1319	3.43	1345.99
		3.44	4268.86	3.44	1364.01	3.44	1389.81
		3.45	4296.57	3.45	1369.06	3.45	1252.31
		3.46	4236.43	3.46	1498.45	3.46	1186.37
		3.47	4408.07	3.47	1558.67	3.47	1333.63
		3.48	4269.37	3.48	1511.48	3.48	1235.18
		3.49	4523.49	3.49	1495.44	3.49	1251.41
		3.5	4347.13	3.5	1483.46	3.5	1184.69
		3.51	4378.5	3.51	1528.56	3.51	1307.7
		3.52	4419.86	3.52	1519.27	3.52	1103.34
		3.53	4497.34	3.53	1476.09	3.53	1443.63
		3.54	4425.77	3.54	1479.24	3.54	1503.95
		3.55	4299.12	3.55	1459.24	3.55	1341.02
		3.56	4368.29	3.56	1558.08	3.56	1479.28
		3.57	4514.44	3.57	1675.67	3.57	1275.53
		3.58	4192.74	3.58	1725.98	3.58	1085.32
		3.59	4348.88	3.59	1526.9	3.59	1400.19
		3.6	4605.2	3.6	1697.5	3.6	1293.07
		3.61	4331.37	3.61	1899.22	3.61	1341.26
		3.62	4218.51	3.62	1827.33	3.62	1269.93
		3.63	4446.29	3.63	1643.94	3.63	1111.47
		3.64	4396.91	3.64	1718.52	3.64	1196.73
		3.65	4409.97	3.65	1517.95	3.65	1301.12
		3.66	4417.44	3.66	1699.02	3.66	1338.75
		3.67	4437.83	3.67	1585.59	3.67	1402.9
		3.68	4252.46	3.68	1398.4	3.68	1165.92
		3.69	4171.82	3.69	1629.55	3.69	1288
		3.7	4475.46	3.7	1576.89	3.7	1372.17
		3.71	4556.3	3.71	1650.23	3.71	1502.75
		3.72	4477.75	3.72	1676.77	3.72	1332.54
		3.73	4541.53	3.73	1715.67	3.73	1501.21
		3.74	4612.15	3.74	1593.66	3.74	1496.75
		3.75	4658.41	3.75	1935.32	3.75	1287.83
		3.76	4758.51	3.76	1695.76	3.76	1250.26
		3.77	4552.25	3.77	1702.08	3.77	1538
		3.78	4510.16	3.78	1811.64	3.78	1403.29
		3.79	4717.54	3.79	1652.03	3.79	1540.28
		3.8	4593.48	3.8	1727.06	3.8	1123.3
		3.81	4709.14	3.81	1770.78	3.81	1194.95
		3.82	4592.77	3.82	1845.9	3.82	1319.85
		3.83	4513.92	3.83	1743.35	3.83	1420.53
		3.84	4566.77	3.84	1726.46	3.84	1443.27
		3.85	4771.4	3.85	1999.02	3.85	1375.22
		3.86	4918.17	3.86	1850.55	3.86	1369.1
		3.87	4691.66	3.87	1984.12	3.87	1262.37
		3.88	4688.29	3.88	2086.59	3.88	1475.86
		3.89	4602.62	3.89	2147.4	3.89	1604.12
		3.9	4933.59	3.9	1794.01	3.9	1393.07
		3.91	5054.88	3.91	2000.96	3.91	1470.21
		3.92	4986.11	3.92	2145.69	3.92	1446.39
		3.93	5115.14	3.93	1970.45	3.93	1527.99
		3.94	5073.81	3.94	2025.7	3.94	1351.42
		3.95	4801.38	3.95	2086.04	3.95	1603.25
		3.96	5069.92	3.96	1834.64	3.96	1303.26
		3.97	4630.5	3.97	2379.53	3.97	1628.93
		3.98	4732.35	3.98	1887.89	3.98	1547.72
		3.99	5066.45	3.99	2542.38	3.99	1564.32
		4	5198.43	4	2272	4	1470.49
		4.01	5196.45	4.01	2213.46	4.01	1555.52
		4.02	5291.73	4.02	2210.62	4.02	1637.27
		4.03	5036.21	4.03	1763.86	4.03	1396.07
		4.04	5473.35	4.04	2007.02	4.04	1549.71
		4.05	5110.04	4.05	2273.2	4.05	1694.77
		4.06	5253.93	4.06	1933.41	4.06	1543.36
		4.07	5047.74	4.07	2299.8	4.07	1828.51
		4.08	4963.17	4.08	2120.25	4.08	1700.93
		4.09	4949.31	4.09	2337.52	4.09	1601.55
		4.1	5253.11	4.1	2417.03	4.1	1719.1
		4.11	5050.83	4.11	2235.43	4.11	1718.74
		4.12	5187.57	4.12	2154.24	4.12	1749.78
		4.13	5105.84	4.13	2356.76	4.13	1705.83
		4.14	5306.11	4.14	2435.02	4.14	1796.62
		4.15	5448.73	4.15	2552.96	4.15	1779.35
		4.16	5322.88	4.16	2427.75	4.16	1740.58
		4.17	5397.25	4.17	2566.75	4.17	1652.5
		4.18	5263.2	4.18	2406.32	4.18	1890.34
		4.19	5235.71	4.19	2419.6	4.19	2042.51
		4.2	5514.23	4.2	2436.15	4.2	2171.68
		4.21	5340.77	4.21	2505.08	4.21	1721.56
		4.22	5378.38	4.22	2288.46	4.22	2039.21
		4.23	5431.78	4.23	2381.65	4.23	2166.81
		4.24	5902.33	4.24	2433.66	4.24	1796.35
		4.25	5401.06	4.25	2355.26	4.25	1960.34
		4.26	5344.51	4.26	2907.79	4.26	1909.65
		4.27	5347.63	4.27	2760.3	4.27	2072.95
		4.28	5677.43	4.28	2346.01	4.28	2028.49
		4.29	5310.09	4.29	2502.52	4.29	2143.33
		4.3	5455.81	4.3	2383.82	4.3	2117.55
		4.31	5658.64	4.31	2448	4.31	2012.65
		4.32	5581.52	4.32	2516.19	4.32	1834.38
		4.33	5847.5	4.33	2546.14	4.33	2119.77
		4.34	5702.52	4.34	2692.24	4.34	2088.96
		4.35	5817.31	4.35	3022.42	4.35	2009.2
		4.36	5758.78	4.36	3040.96	4.36	2090.01
		4.37	5687.57	4.37	2617.74	4.37	2312.98
		4.38	5701.45	4.38	2269.13	4.38	2167.04
		4.39	5703.59	4.39	2983.73	4.39	2055.76
		4.4	5301.04	4.4	2687.79	4.4	2294.61
		4.41	5483.21	4.41	2581.9	4.41	2190.86
		4.42	5722.33	4.42	2620.4	4.42	2022.61
		4.43	6131.62	4.43	2566.4	4.43	1935.79
		4.44	5827.87	4.44	2699.73	4.44	1812.59
		4.45	5833.78	4.45	2651.09	4.45	2210.27
		4.46	5688.39	4.46	2632.11	4.46	2195.17
		4.47	6162.4	4.47	2739	4.47	2338.17
		4.48	5589.19	4.48	2842.49	4.48	2095.4
		4.49	6009.83	4.49	2759.66	4.49	2241.94
		4.5	5806.18	4.5	2543.04	4.5	2287.22
		4.51	5644.44	4.51	3099.13	4.51	2196.25
		4.52	5572.09	4.52	3149.34	4.52	2391.54
		4.53	5522.02	4.53	2715.77	4.53	2321.05
		4.54	5910.51	4.54	2486.79	4.54	2415.21
		4.55	5958.22	4.55	2487.23	4.55	1926.12
		4.56	5927.72	4.56	2549.94	4.56	2215.39
		4.57	5698.21	4.57	2344.7	4.57	2388.21
		4.58	5765.45	4.58	2650.81	4.58	2303.76
		4.59	5842.17	4.59	2767.67	4.59	2355.03
		4.6	5910.89	4.6	2510.97	4.6	2510.43
		4.61	5727.4	4.61	2696.09	4.61	2552.39
		4.62	5882.69	4.62	2872.46	4.62	2520.13
		4.63	5555.71	4.63	2755.07	4.63	2490.44
		4.64	5654.07	4.64	2598.74	4.64	2427.19
		4.65	5522.46	4.65	2727.85	4.65	2621.28
		4.66	5605.57	4.66	2629.11	4.66	2216.29
		4.67	5769.92	4.67	2680.56	4.67	2446.72
		4.68	5490.57	4.68	2522.54	4.68	2283.73
		4.69	5790.89	4.69	2511.69	4.69	2275.34
		4.7	5708.31	4.7	2462.53	4.7	2615.01
		4.71	5665.75	4.71	2584.27	4.71	2757.61
		4.72	5743.87	4.72	2927.91	4.72	2599.92
		4.73	5783.27	4.73	2647.87	4.73	2317.46
		4.74	5379.12	4.74	2617.75	4.74	2265.8
		4.75	5197.98	4.75	2429.04	4.75	2192.29
		4.76	5385.27	4.76	2519.07	4.76	2446.56
		4.77	5651.77	4.77	2325.86	4.77	2627.18
		4.78	5261.28	4.78	2532.55	4.78	2528.75
		4.79	5635.19	4.79	2787.74	4.79	2695.55
		4.8	5569.41	4.8	2286.56	4.8	2319.22
		4.81	5551.04	4.81	2420.19	4.81	2452.92
		4.82	5746.7	4.82	2392.14	4.82	2574.58
		4.83	5420.72	4.83	2368.71	4.83	2325.29
		4.84	5418.5	4.84	2167.7	4.84	2591.26
		4.85	5209.09	4.85	2183.23	4.85	2437.85
		4.86	5238.91	4.86	2535.89	4.86	2504.53
		4.87	5583.74	4.87	2026.09	4.87	1994.63
		4.88	5245.85	4.88	2240.55	4.88	2324.1
		4.89	5403.38	4.89	2394.07	4.89	2283.44
		4.9	5267.24	4.9	2138.86	4.9	2143.4
		4.91	5705.73	4.91	2167.74	4.91	2214.28
		4.92	5427.54	4.92	2106.09	4.92	2303.7
		4.93	5408.81	4.93	2111.94	4.93	2216.71
		4.94	5372.47	4.94	1935.48	4.94	2421.34
		4.95	5317.42	4.95	1891.96	4.95	2691.63
		4.96	5132.27	4.96	2063.83	4.96	2478.81
		4.97	5189.67	4.97	1924.48	4.97	2091.27
		4.98	5250.91	4.98	2001.96	4.98	2020.38
		4.99	5371.23	4.99	2053.75	4.99	2233.25
		5	5333.61	5	1860.6	5	2440.66
		5.01	5032.07	5.01	1994.79	5.01	2302.08
		5.02	4941.96	5.02	2034.55	5.02	2225.5
		5.03	5138.37	5.03	1983.12	5.03	2431.5
		5.04	5129.86	5.04	2195.71	5.04	2231.44
		5.05	5086.2	5.05	2185.89	5.05	1942.62
		5.06	5010.77	5.06	1823.21	5.06	2322.02
		5.07	4619.84	5.07	1830.36	5.07	2108.95
		5.08	4582.69	5.08	1987.59	5.08	2108.29
		5.09	4946.56	5.09	1957.61	5.09	2025.03
		5.1	5095.15	5.1	1647.09	5.1	2147.16
		5.11	4859.34	5.11	1628.61	5.11	2079.96
		5.12	4697.05	5.12	1880.34	5.12	1860.86
		5.13	4976.88	5.13	1624.85	5.13	1838.39
		5.14	4611.01	5.14	1515.38	5.14	1943.43
		5.15	5015.93	5.15	1747.9	5.15	2038.84
		5.16	5096.42	5.16	1646.3	5.16	1899.51
		5.17	4863.97	5.17	1569.33	5.17	1890.73
		5.18	4863.4	5.18	1610.55	5.18	1817.61
		5.19	4948.57	5.19	1579.75	5.19	1793.18
		5.2	4542.26	5.2	1596.68	5.2	1723.3
		5.21	4679.08	5.21	1708.57	5.21	1852.96
		5.22	4606.18	5.22	1555.62	5.22	1970.77
		5.23	4498.41	5.23	1521.01	5.23	1818.63
		5.24	4481.86	5.24	1482.82	5.24	1891.31
		5.25	4800.89	5.25	1636.3	5.25	1621
		5.26	4546.87	5.26	1348.25	5.26	1528.88
		5.27	4333.01	5.27	1624.47	5.27	1720.7
		5.28	4293.94	5.28	1668.15	5.28	1461.2
		5.29	4566.8	5.29	1416.44	5.29	1667.13
		5.3	4301.86	5.3	1583.92	5.3	1831.83
		5.31	4150.17	5.31	1234.55	5.31	1775.84
		5.32	4569.15	5.32	1248.07	5.32	2016.04
		5.33	4223.7	5.33	1430.94	5.33	1672.68
		5.34	4491.56	5.34	1317.94	5.34	1664.56
		5.35	4544.74	5.35	1279.41	5.35	1741.25
		5.36	4109.36	5.36	1275.21	5.36	1593.15
		5.37	3919.15	5.37	1201.77	5.37	1758.7
		5.38	4077.02	5.38	1208.83	5.38	1650.46
		5.39	4135.55	5.39	1258.45	5.39	1567.57
		5.4	4157.22	5.4	1358.51	5.4	1491.01
		5.41	4062.81	5.41	1209.08	5.41	1659.97
		5.42	4041.01	5.42	1260.14	5.42	1528.82
		5.43	4090.4	5.43	1294.41	5.43	1481.67
		5.44	3987.29	5.44	1172.21	5.44	1409.76
		5.45	4006.44	5.45	1145.42	5.45	1467.16
		5.46	3849.42	5.46	1099.41	5.46	1474.73
		5.47	3767.84	5.47	974.591	5.47	1676.37
		5.48	3962.74	5.48	1168.71	5.48	1270.97
		5.49	3939.35	5.49	888.452	5.49	1269.36
		5.5	3822.23	5.5	1254.04	5.5	1214.04
		5.51	3864.58	5.51	912.119	5.51	1337.72
		5.52	3885.25	5.52	1105.39	5.52	1310.09
		5.53	3966.48	5.53	839.029	5.53	1407.96
		5.54	3778.23	5.54	918.695	5.54	1273.23
		5.55	3822.8	5.55	967.626	5.55	1310.31
		5.56	3865.45	5.56	979.355	5.56	1278.6
		5.57	3729.36	5.57	972.054	5.57	1377.37
		5.58	3629.91	5.58	824.703	5.58	1248.89
		5.59	3832.17	5.59	1022.7	5.59	1387.1
		5.6	3599.75	5.6	782.513	5.6	1297.14
		5.61	3582.24	5.61	793.233	5.61	1167.85
		5.62	3492.12	5.62	744.816	5.62	1169.31
		5.63	3311.05	5.63	941.176	5.63	1134.81
		5.64	3622.74	5.64	989.107	5.64	1201.95
		5.65	3398.97	5.65	787.631	5.65	1317.67
		5.66	3476.92	5.66	889.656	5.66	1302.16
		5.67	3549.13	5.67	713.737	5.67	1415.1
		5.68	3459.07	5.68	749.962	5.68	1099.23
		5.69	3301.61	5.69	676.317	5.69	1270.36
		5.7	3112.59	5.7	855.208	5.7	1033.21
		5.71	3343.37	5.71	906.572	5.71	1001.65
		5.72	3264.85	5.72	704.989	5.72	1119.84
		5.73	3398.02	5.73	738.523	5.73	844.296
		5.74	3426.82	5.74	797.113	5.74	1109.98
		5.75	3477.39	5.75	942.711	5.75	975.176
		5.76	3444.38	5.76	813.159	5.76	976.767
		5.77	3227.07	5.77	790.744	5.77	1087.58
		5.78	3398.31	5.78	594.397	5.78	982.434
		5.79	3404.69	5.79	896.7	5.79	1078.81
		5.8	3162.84	5.8	759.865	5.8	1238.32
		5.81	3368.59	5.81	714.57	5.81	1089.7
		5.82	3298.71	5.82	720.468	5.82	1088.37
		5.83	3278.88	5.83	660.333	5.83	1094.78
		5.84	3300.34	5.84	725.057	5.84	1021.51
		5.85	3195.79	5.85	679.104	5.85	1021.09
		5.86	3141.6	5.86	743.748	5.86	983.911
		5.87	3065.82	5.87	693.533	5.87	1130.65
		5.88	2992.8	5.88	756.37	5.88	1144.22
		5.89	3086.14	5.89	727.217	5.89	1124.88
		5.9	3240.34	5.9	963.842	5.9	1056.79
		5.91	3086.62	5.91	701.996	5.91	947.492
		5.92	3132.73	5.92	673.565	5.92	952.387
		5.93	2996.15	5.93	692.471	5.93	1060.08
		5.94	3003.74	5.94	511.731	5.94	989.563
		5.95	3160.38	5.95	640.043	5.95	1127.4
		5.96	3096.95	5.96	702.398	5.96	844.443
		5.97	3109.63	5.97	701.122	5.97	938.103
		5.98	2960.97	5.98	597.031	5.98	931.231
		5.99	2955.64	5.99	732.195	5.99	934.974
		6	3133.88	6	746.203	6	751.493
		6.01	2927.11	6.01	650.898	6.01	848.936
		6.02	3019.33	6.02	611.932	6.02	932.288
		6.03	2871.51	6.03	543.635	6.03	1083.16
		6.04	2860.62	6.04	800.811	6.04	963.038
		6.05	2924.19	6.05	634.833	6.05	801.493
		6.06	2813.74	6.06	560.114	6.06	766.804
		6.07	2689.25	6.07	691.884	6.07	765.974
		6.08	2854.91	6.08	642.162	6.08	892.57
		6.09	2820.07	6.09	576.707	6.09	1084.7
		6.1	2800.13	6.1	569.495	6.1	895.783
		6.11	2856.75	6.11	661.166	6.11	801.619
		6.12	2887.75	6.12	765.71	6.12	863.978
		6.13	2935.86	6.13	753.1	6.13	812.357
		6.14	2718.97	6.14	579.169	6.14	854.065
		6.15	2832.56	6.15	613.434	6.15	885.189
		6.16	2969.03	6.16	629.178	6.16	856.301
		6.17	2906.36	6.17	597.624	6.17	842.178
		6.18	2749.81	6.18	804.001	6.18	815.994
		6.19	2896.07	6.19	684.661	6.19	790.696
		6.2	2899.83	6.2	699.168	6.2	858.66
		6.21	2539.3	6.21	715.953	6.21	771.814
		6.22	2723.75	6.22	640.547	6.22	653.77
		6.23	2763.1	6.23	717.709	6.23	863.196
		6.24	2855.73	6.24	669.595	6.24	898.911
		6.25	2998.1	6.25	599.145	6.25	971.14
		6.26	2550.13	6.26	788.357	6.26	672.697
		6.27	2718.58	6.27	673.772	6.27	811.078
		6.28	2675.96	6.28	497.708	6.28	790.574
		6.29	2619.24	6.29	722.817	6.29	700.499
		6.3	2421.51	6.3	532.457	6.3	612.236
		6.31	2546.62	6.31	595.305	6.31	832.963
		6.32	2708.57	6.32	468.318	6.32	731.218
		6.33	2710.25	6.33	611.736	6.33	599.234
		6.34	2655.37	6.34	705.432	6.34	781.425
		6.35	2602.75	6.35	513.827	6.35	688.907
		6.36	2631.63	6.36	691.519	6.36	764.64
		6.37	2587.16	6.37	618.758	6.37	727.206
		6.38	2688.1	6.38	759.705	6.38	835.145
		6.39	2500.41	6.39	605.541	6.39	632.416
		6.4	2667.78	6.4	477.062	6.4	650.534
		6.41	2653.53	6.41	681.816	6.41	667.569
		6.42	2719.38	6.42	547.977	6.42	705.37
		6.43	2599.78	6.43	413.169	6.43	660.919
		6.44	2588.24	6.44	417.762	6.44	799.712
		6.45	2558.88	6.45	487.222	6.45	657.322
		6.46	2516.23	6.46	567.226	6.46	536.619
		6.47	2625.57	6.47	500.596	6.47	706.295
		6.48	2530.14	6.48	543.336	6.48	814.452
		6.49	2440.24	6.49	511.507	6.49	659.915
		6.5	2675.06	6.5	505.976	6.5	568.827
		6.51	2664.62	6.51	633.236	6.51	607.673
		6.52	2671.01	6.52	565.833	6.52	703.581
		6.53	2565.84	6.53	501.818	6.53	607.374
		6.54	2498.99	6.54	536.035	6.54	670.127
		6.55	2499.15	6.55	664.479	6.55	684.177
		6.56	2572.54	6.56	547.967	6.56	777.7
		6.57	2562.24	6.57	419.972	6.57	774.33
		6.58	2509.7	6.58	614.458	6.58	700.979
		6.59	2624.09	6.59	551.983	6.59	652.182
		6.6	2509.76	6.6	650.851	6.6	672.474
		6.61	2416.7	6.61	587.209	6.61	638.78
		6.62	2402.68	6.62	612.449	6.62	680.183
		6.63	2822.57	6.63	540.288	6.63	827.809
		6.64	2527.91	6.64	518.668	6.64	853.462
		6.65	2298.53	6.65	580.37	6.65	870.821
		6.66	2551.88	6.66	412.627	6.66	795.214
		6.67	2571.85	6.67	569.973	6.67	763.057
		6.68	2515.3	6.68	587.412	6.68	843.046
		6.69	2504.15	6.69	396.69	6.69	708.279
		6.7	2359.54	6.7	453.237	6.7	778.85
		6.71	2504.48	6.71	506.174	6.71	586.192
		6.72	2396.89	6.72	426.327	6.72	579.004
		6.73	2571.07	6.73	601.095	6.73	651.003
		6.74	2517.19	6.74	576.295	6.74	765.436
		6.75	2464.12	6.75	576.949	6.75	757.872
		6.76	2636.8	6.76	590.889	6.76	579.958
		6.77	2704.75	6.77	577.049	6.77	676.449
		6.78	2385.73	6.78	659.374	6.78	852.521
		6.79	2392.57	6.79	590.851	6.79	720.681
		6.8	2420.03	6.8	403.865	6.8	720.254
		6.81	2403.58	6.81	463.73	6.81	558.43
		6.82	2462.52	6.82	644.316	6.82	700.788
		6.83	2577.63	6.83	490.406	6.83	679.026
		6.84	2519.33	6.84	629.134	6.84	646.505
		6.85	2432.41	6.85	514.944	6.85	554.7
		6.86	2401.79	6.86	601.426	6.86	709.079
		6.87	2376.22	6.87	481.98	6.87	713.484
		6.88	2443.26	6.88	485.56	6.88	646.169
		6.89	2472.78	6.89	665.081	6.89	607.838
		6.9	2545.02	6.9	554.601	6.9	744.128
		6.91	2544.82	6.91	606.148	6.91	708.267
		6.92	2745.72	6.92	509.442	6.92	649.408
		6.93	2462.52	6.93	441.656	6.93	644.924
		6.94	2380.55	6.94	542.311	6.94	643.106
		6.95	2400.72	6.95	497.465	6.95	621.851
		6.96	2527.4	6.96	450.024	6.96	586.475
		6.97	2386.67	6.97	388.234	6.97	655.042
		6.98	2604.87	6.98	522.63	6.98	629.825
		6.99	2555.14	6.99	468.904	6.99	567.281
		7	2489.41	7	688.521	7	636.112
		7.01	2475.6	7.01	613.622	7.01	790.892
		7.02	2490.19	7.02	496.476	7.02	768.768
		7.03	2477.15	7.03	472.054	7.03	620.571
		7.04	2609.01	7.04	452.429	7.04	627.788
		7.05	2580.94	7.05	513.663	7.05	721.21
		7.06	2345.35	7.06	637.313	7.06	674.808
		7.07	2578.01	7.07	626.893	7.07	596.53
		7.08	2559.33	7.08	613.002	7.08	500.563
		7.09	2138.18	7.09	536.472	7.09	484.883
		7.1	2319.82	7.1	580.456	7.1	621.112
		7.11	2633.74	7.11	523.963	7.11	704.81
		7.12	2599.96	7.12	550.325	7.12	738.45
		7.13	2479.23	7.13	552.227	7.13	524.162
		7.14	2652.31	7.14	521.402	7.14	583.016
		7.15	2472.39	7.15	623.913	7.15	622.347
		7.16	2505.93	7.16	643.81	7.16	619.057
		7.17	2433.35	7.17	618.715	7.17	593.945
		7.18	2480.87	7.18	671.85	7.18	513.655
		7.19	2544.99	7.19	521.417	7.19	561.775
		7.2	2502.32	7.2	474.867	7.2	603.197
		7.21	2357.2	7.21	455.113	7.21	581.3
		7.22	2418.08	7.22	523.941	7.22	566.819
		7.23	2457.05	7.23	577.887	7.23	516.104
		7.24	2420.42	7.24	546.358	7.24	450.851
		7.25	2463.23	7.25	590.792	7.25	631.977
		7.26	2698.23	7.26	473.473	7.26	574.259
		7.27	2530.41	7.27	511.594	7.27	661.518
		7.28	2341.27	7.28	538.731	7.28	693.014
		7.29	2731.23	7.29	653.581	7.29	656.305
		7.3	2523.81	7.3	510.234	7.3	693.531
		7.31	2382.89	7.31	420.736	7.31	777.544
		7.32	2719.09	7.32	426.57	7.32	649.397
		7.33	2614.1	7.33	544.66	7.33	689.37
		7.34	2240.82	7.34	504.783	7.34	610.369
		7.35	2346.52	7.35	484.526	7.35	609.631
		7.36	2546.56	7.36	456.729	7.36	695.492
		7.37	2560.5	7.37	584.74	7.37	569.204
		7.38	2315.65	7.38	554.711	7.38	638.053
		7.39	2539.7	7.39	573.138	7.39	531.262
		7.4	2568.42	7.4	514.68	7.4	682.601
		7.41	2687.81	7.41	644.707	7.41	641.438
		7.42	2523.05	7.42	527.472	7.42	712.379
		7.43	2465.4	7.43	452.327	7.43	549.366
		7.44	2394.12	7.44	469.966	7.44	674.114
		7.45	2489.4	7.45	553.956	7.45	754.131
		7.46	2513.52	7.46	538.057	7.46	610.949
		7.47	2600.69	7.47	554.874	7.47	594.103
		7.48	2313.71	7.48	496.499	7.48	542.59
		7.49	2456.45	7.49	535.693	7.49	608.657
		7.5	2480.51	7.5	578.812	7.5	635.84
		7.51	2470.89	7.51	526.024	7.51	488.798
		7.52	2428.42	7.52	558.408	7.52	580.316
		7.53	2547.46	7.53	519.05	7.53	639.688
		7.54	2658.73	7.54	590.551	7.54	541.743
		7.55	2464.76	7.55	548.426	7.55	567.502
		7.56	2371.23	7.56	543.087	7.56	687.483
		7.57	2582.21	7.57	581.727	7.57	617.02
		7.58	2432.28	7.58	631.757	7.58	700.429
		7.59	2549.49	7.59	478.935	7.59	645.579
		7.6	2514.38	7.6	575.181	7.6	712.89
		7.61	2541.63	7.61	428.741	7.61	641.868
		7.62	2478.54	7.62	651.547	7.62	621.465
		7.63	2539.46	7.63	536.794	7.63	672.131
		7.64	2503.18	7.64	462.274	7.64	570.515
		7.65	2520.58	7.65	579.963	7.65	518.721
		7.66	2503.21	7.66	630.012	7.66	761.755
		7.67	2366.41	7.67	568.238	7.67	589.805
		7.68	2441.51	7.68	547.732	7.68	734.082
		7.69	2628.9	7.69	509.238	7.69	810.147
		7.7	2771.26	7.7	481.308	7.7	571.885
		7.71	2585.74	7.71	576.649	7.71	598.231
		7.72	2571.3	7.72	516.152	7.72	592.029
		7.73	2552.88	7.73	533.833	7.73	621.088
		7.74	2399.44	7.74	508.82	7.74	669.918
		7.75	2470.14	7.75	533.82	7.75	521.983
		7.76	2678.5	7.76	628.317	7.76	593.587
		7.77	2745.47	7.77	520.108	7.77	660.278
		7.78	2447.13	7.78	601.047	7.78	626.319
		7.79	2708.4	7.79	571.136	7.79	654.629
		7.8	2748.14	7.8	523.898	7.8	673.61
		7.81	2427.73	7.81	517.698	7.81	611.946
		7.82	2471.05	7.82	670.485	7.82	761.701
		7.83	2491.97	7.83	440.255	7.83	694.236
		7.84	2524.52	7.84	471.768	7.84	564.408
		7.85	2742.28	7.85	518.519	7.85	445.314
		7.86	2271.45	7.86	499.929	7.86	569.848
		7.87	2420.83	7.87	477.589	7.87	693.172
		7.88	2748.28	7.88	403.836	7.88	613.185
		7.89	2700.26	7.89	567.917	7.89	640.42
		7.9	2497.1	7.9	457.058	7.9	775.084
		7.91	2538.01	7.91	559.138	7.91	658.27
		7.92	2720.59	7.92	538.345	7.92	547.403
		7.93	2410.01	7.93	575.894	7.93	619.266
		7.94	2496.9	7.94	465.942	7.94	717.582
		7.95	2384.48	7.95	404.168	7.95	713.168
		7.96	2391.79	7.96	427.07	7.96	717.46
		7.97	2351.69	7.97	429.504	7.97	643.234
		7.98	2478.29	7.98	530.426	7.98	628.485
		7.99	2499.53	7.99	475.075	7.99	586.412
		8	2439.41	8	553.467	8	590.555
		8.01	2703.04	8.01	393.099	8.01	639.549
		8.02	2534.72	8.02	373.148	8.02	640.93
		8.03	2496.72	8.03	474.797	8.03	667.439
		8.04	2571.94	8.04	480.384	8.04	638.132
		8.05	2449.8	8.05	626.234	8.05	693.478
		8.06	2487.12	8.06	458.331	8.06	611.336
		8.07	2445.94	8.07	431.475	8.07	539.285
		8.08	2775.47	8.08	521.821	8.08	637.849
		8.09	2499.89	8.09	470.568	8.09	567.357
		8.1	2502.85	8.1	471.068	8.1	613.284
		8.11	2418.1	8.11	447	8.11	749.64
		8.12	2561.25	8.12	470.767	8.12	650.419
		8.13	2787.97	8.13	422.224	8.13	589.931
		8.14	2481.84	8.14	458.305	8.14	576.868
		8.15	2378.97	8.15	457.329	8.15	601.1
		8.16	2604.38	8.16	534.987	8.16	658.265
		8.17	2611.8	8.17	603.264	8.17	670.658
		8.18	2648.89	8.18	474.556	8.18	599.735
		8.19	2639.12	8.19	489.258	8.19	716.323
		8.2	2661.67	8.2	536.348	8.2	730.48
		8.21	2537.38	8.21	590.175	8.21	635.715
		8.22	2598.23	8.22	598.614	8.22	683.762
		8.23	2494.41	8.23	447.921	8.23	710.063
		8.24	2410.07	8.24	496.783	8.24	769.98
		8.25	2486.98	8.25	522.426	8.25	747.313
		8.26	2659.6	8.26	475.684	8.26	697.772
		8.27	2538.74	8.27	583.793	8.27	733.991
		8.28	2436.7	8.28	579.045	8.28	821.955
		8.29	2807.31	8.29	460.895	8.29	790.752
		8.3	2524.45	8.3	452.467	8.3	736.885
		8.31	2517.93	8.31	427.377	8.31	650.513
		8.32	2540.04	8.32	484.325	8.32	628.447
		8.33	2701.43	8.33	466.09	8.33	726.503
		8.34	2492.72	8.34	439.498	8.34	387.962
		8.35	2477.65	8.35	341.922	8.35	635.045
		8.36	2487.29	8.36	445.219	8.36	636.922
		8.37	2527.47	8.37	425.887	8.37	752.841
		8.38	2557.4	8.38	390.779	8.38	478
		8.39	2496.66	8.39	470.466	8.39	547.082
		8.4	2289.33	8.4	473.176	8.4	690.547
		8.41	2418.2	8.41	439.13	8.41	581.499
		8.42	2442.68	8.42	315.752	8.42	653.629
		8.43	2508.15	8.43	468.827	8.43	536.882
		8.44	2684.27	8.44	470.233	8.44	562.227
		8.45	2526.39	8.45	406.303	8.45	671.27
		8.46	2404.61	8.46	394.782	8.46	643.128
		8.47	2517.74	8.47	352.825	8.47	511.93
		8.48	2628.16	8.48	479.331	8.48	580.296
		8.49	2573.54	8.49	399.544	8.49	808.863
		8.5	2439.9	8.5	506.901	8.5	726.2
		8.51	2336.51	8.51	600.25	8.51	688.28
		8.52	2544.1	8.52	457.593	8.52	612.74
		8.53	2599.43	8.53	579.348	8.53	563.33
		8.54	2393.19	8.54	403.477	8.54	645.236
		8.55	2458.58	8.55	452.238	8.55	522.39
		8.56	2411.14	8.56	437.031	8.56	447.168
		8.57	2639.48	8.57	475.863	8.57	537.288
		8.58	2617.09	8.58	383.927	8.58	535.461
		8.59	2642.5	8.59	368.586	8.59	810.238
		8.6	2622.51	8.6	413.225	8.6	615.893
		8.61	2378.96	8.61	501.93	8.61	536.082
		8.62	2341.51	8.62	462.688	8.62	709.686
		8.63	2531.86	8.63	471.52	8.63	453.403
		8.64	2378.39	8.64	479.529	8.64	650.275
		8.65	2441.27	8.65	557.871	8.65	714.793
		8.66	2462.14	8.66	485.267	8.66	606.059
		8.67	2713.02	8.67	504.298	8.67	644.02
		8.68	2489.73	8.68	421.822	8.68	735.977
		8.69	2658.7	8.69	434.883	8.69	486.331
		8.7	2381.1	8.7	375.628	8.7	558.447
		8.71	2361.81	8.71	469.024	8.71	442.873
		8.72	2447.25	8.72	512.175	8.72	544.682
		8.73	2359.47	8.73	350.742	8.73	669.822
		8.74	2347.99	8.74	514.227	8.74	433.676
		8.75	2291.72	8.75	373.319	8.75	439.172
		8.76	2445.06	8.76	366.428	8.76	581.801
		8.77	2377.13	8.77	414.427	8.77	523.915
		8.78	2546.21	8.78	487.729	8.78	467.498
		8.79	2539.96	8.79	424.897	8.79	539.369
		8.8	2525.9	8.8	345.66	8.8	465.224
		8.81	2432.95	8.81	404.481	8.81	529.786
		8.82	2422.12	8.82	363.856	8.82	444.367
		8.83	2614.62	8.83	561.932	8.83	495.923
		8.84	2559.45	8.84	481.688	8.84	488.914
		8.85	2609.84	8.85	453.882	8.85	448.958
		8.86	2411.37	8.86	428.58	8.86	728.545
		8.87	2404.86	8.87	411.536	8.87	453.852
		8.88	2464.23	8.88	395.874	8.88	652.195
		8.89	2622.78	8.89	536.847	8.89	583.119
		8.9	2487.64	8.9	537.645	8.9	659.616
		8.91	2388.4	8.91	438.401	8.91	421.962
		8.92	2427.63	8.92	477.628	8.92	531.394
		8.93	2376.09	8.93	426.089	8.93	587.412
		8.94	2293	8.94	342.998	8.94	529.58
		8.95	2385.49	8.95	435.486	8.95	543.215
		8.96	2301.95	8.96	351.952	8.96	504.664
		8.97	2354.15	8.97	404.151	8.97	522.399
		8.98	2307.3	8.98	357.303	8.98	594.014
		8.99	2422.61	8.99	472.615	8.99	516.562
		9	2307.61	9	357.608	9	478.449
		9.01	2329.06	9.01	379.057	9.01	536.236
		9.02	2353.79	9.02	403.791	9.02	607.553
		9.03	2312.77	9.03	362.773	9.03	594.06
		9.04	2348.74	9.04	398.74	9.04	520.776
		9.05	2325.26	9.05	375.261	9.05	405.515
		9.06	2394.01	9.06	444.01	9.06	526.737
		9.07	2504.61	9.07	554.606	9.07	594.61
		9.08	2292.04	9.08	342.038	9.08	656.915
		9.09	2229.43	9.09	279.434	9.09	505.216
		9.1	2253.28	9.1	303.281	9.1	569.43
		9.11	2292.1	9.11	342.104	9.11	570.657
		9.12	2428.17	9.12	478.168	9.12	560.998
		9.13	2363.99	9.13	413.989	9.13	574.139
		9.14	2356.76	9.14	406.76	9.14	486.011
		9.15	2386.13	9.15	436.128	9.15	695.756
		9.16	2325.44	9.16	375.44	9.16	567.406
		9.17	2388.71	9.17	438.709	9.17	536.062
		9.18	2421.01	9.18	471.01	9.18	478.602
		9.19	2457.73	9.19	507.725	9.19	542.852
		9.2	2301.44	9.2	351.44	9.2	438.511
		9.21	2382.08	9.21	432.082	9.21	494.941
		9.22	2366.39	9.22	416.386	9.22	469.409
		9.23	2389.5	9.23	439.496	9.23	496.668
		9.24	2469.99	9.24	519.986	9.24	519.743
		9.25	2429.83	9.25	479.828	9.25	527.013
		9.26	2417.57	9.26	467.574	9.26	537.216
		9.27	2529.76	9.27	579.764	9.27	550.049
		9.28	2360.88	9.28	410.884	9.28	547.187
		9.29	2319.96	9.29	369.956	9.29	592.364
		9.3	2392.78	9.3	442.777	9.3	529.242
		9.31	2423.21	9.31	473.209	9.31	397.467
		9.32	2461.48	9.32	511.482	9.32	515.856
		9.33	2316.44	9.33	366.44	9.33	572.368
		9.34	2517.63	9.34	567.628	9.34	539.807
		9.35	2537.12	9.35	587.124	9.35	482.168
		9.36	2361.37	9.36	411.37	9.36	540.219
		9.37	2406.48	9.37	456.477	9.37	600.529
		9.38	2398.99	9.38	448.989	9.38	562.586
		9.39	2478.52	9.39	528.524	9.39	475.293
		9.4	2398.54	9.4	448.536	9.4	481.923
		9.41	2487.48	9.41	537.483	9.41	360.205
		9.42	2263.11	9.42	313.111	9.42	535.507
		9.43	2344.61	9.43	394.606	9.43	564.062
		9.44	2338.64	9.44	388.644	9.44	480.026
		9.45	2408.02	9.45	458.018	9.45	576.359
		9.46	2361.97	9.46	411.968	9.46	403.743
		9.47	2366.37	9.47	416.372	9.47	538.913
		9.48	2532.66	9.48	582.663	9.48	600.427
		9.49	2464.06	9.49	514.061	9.49	497.966
		9.5	2369.32	9.5	419.321	9.5	586.272
		9.51	2363.56	9.51	413.558	9.51	448.269
		9.52	2383.37	9.52	433.368	9.52	654.804
		9.53	2356.78	9.53	406.783	9.53	453.438
		9.54	2393.91	9.54	443.911	9.54	483.329
		9.55	2194.06	9.55	244.059	9.55	451.568
		9.56	2298.35	9.56	348.348	9.56	501.289
		9.57	2461.72	9.57	511.72	9.57	539.456
		9.58	2415.1	9.58	465.1	9.58	376.235
		9.59	2281.55	9.59	331.553	9.59	506.718
		9.6	2415.03	9.6	465.03	9.6	528.052
		9.61	2411.44	9.61	461.437	9.61	404.936
		9.62	2276.46	9.62	326.463	9.62	418.796
		9.63	2282.91	9.63	332.909	9.63	431.102
		9.64	2360.41	9.64	410.408	9.64	410.201
		9.65	2505.95	9.65	555.945	9.65	452.356
		9.66	2286.08	9.66	336.076	9.66	470.996
		9.67	2343.31	9.67	393.307	9.67	473.267
		9.68	2420.48	9.68	470.477	9.68	494.014
		9.69	2331.15	9.69	381.149	9.69	359.565
		9.7	2323.43	9.7	373.426	9.7	397.03
		9.71	2421.85	9.71	471.854	9.71	555.084
		9.72	2340.79	9.72	390.793	9.72	471.478
		9.73	2423	9.73	472.999	9.73	451.188
		9.74	2475.4	9.74	525.401	9.74	488.223
		9.75	2352.27	9.75	402.268	9.75	453.287
		9.76	2337.71	9.76	387.71	9.76	450.043
		9.77	2382.97	9.77	432.97	9.77	517.325
		9.78	2389.66	9.78	439.664	9.78	434.299
		9.79	2327.02	9.79	377.019	9.79	371.019
		9.8	2196.56	9.8	246.558	9.8	416.258
		9.81	2209.13	9.81	259.13	9.81	428.786
		9.82	2377.24	9.82	427.237	9.82	484.271
		9.83	2333.76	9.83	383.756	9.83	474.215
		9.84	2278	9.84	328.004	9.84	561.168
		9.85	2470.37	9.85	520.365	9.85	683.505
		9.86	2403.01	9.86	453.006	9.86	513.122
		9.87	2524.61	9.87	574.607	9.87	614.906
		9.88	2494.62	9.88	544.621	9.88	462.799
		9.89	2521.95	9.89	571.951	9.89	532.903
		9.9	2324.4	9.9	374.398	9.9	501.354
		9.91	2395.3	9.91	445.298	9.91	515.619
		9.92	2322.23	9.92	372.225	9.92	701.117
		9.93	2343.9	9.93	393.896	9.93	459.567
		9.94	2382.82	9.94	432.821	9.94	358.48
		9.95	2438.79	9.95	488.79	9.95	622.229
		9.96	2323.54	9.96	373.539	9.96	348.56
		9.97	2292.02	9.97	342.023	9.97	543.335
		9.98	2299.43	9.98	349.426	9.98	377.458
		9.99	2265.22	9.99	315.224	9.99	463.872
		10	2260.54	10	310.539	10	469.393
		10.01	2310.36	10.01	360.361	10.01	511.353
		10.02	2269.52	10.02	319.519	10.02	447.61
		10.03	2366.58	10.03	416.575	10.03	447.743
		10.04	2455.04	10.04	505.041	10.04	453.014
		10.05	2487.6	10.05	537.599	10.05	435.019
		10.06	2320.88	10.06	370.878	10.06	548.392
		10.07	2321.82	10.07	371.816	10.07	573.231
		10.08	2339.18	10.08	389.18	10.08	530.866
		10.09	2334.08	10.09	384.084	10.09	640.825
		10.1	2402.76	10.1	452.761	10.1	431.509
		10.11	2315.75	10.11	365.747	10.11	462.731
		10.12	2400.07	10.12	450.075	10.12	571.167
		10.13	2309.91	10.13	359.911	10.13	486.185
		10.14	2278.59	10.14	328.586	10.14	484.025
		10.15	2332.06	10.15	382.056	10.15	510.939
		10.16	2336.69	10.16	386.69	10.16	528.162
		10.17	2277.97	10.17	327.966	10.17	543.801
		10.18	2260	10.18	310	10.18	458.832
		10.19	2327.96	10.19	377.96	10.19	488.973
		10.2	2379.4	10.2	429.402	10.2	465.672
		10.21	2280.23	10.21	330.232	10.21	398.827
		10.22	2226.34	10.22	276.337	10.22	413.834
		10.23	2408.8	10.23	458.804	10.23	325.101
		10.24	2357.77	10.24	407.767	10.24	435.429
		10.25	2438.36	10.25	488.362	10.25	503.554
		10.26	2438.52	10.26	488.517	10.26	473.731
		10.27	2252.04	10.27	302.038	10.27	576.65
		10.28	2329.83	10.28	379.829	10.28	467.937
		10.29	2382.94	10.29	432.944	10.29	393.023
		10.3	2306.77	10.3	356.77	10.3	482.092
		10.31	2210.51	10.31	260.511	10.31	382.413
		10.32	2279.28	10.32	329.279	10.32	593.781
		10.33	2275.83	10.33	325.834	10.33	438.314
		10.34	2327.52	10.34	377.524	10.34	453.359
		10.35	2429.25	10.35	479.252	10.35	495.321
		10.36	2457.76	10.36	507.764	10.36	374.674
		10.37	2373.54	10.37	423.541	10.37	402.134
		10.38	2293.51	10.38	343.512	10.38	421.943
		10.39	2316.49	10.39	366.493	10.39	384.807
		10.4	2394.79	10.4	444.79	10.4	381.731
		10.41	2304.73	10.41	354.727	10.41	373.991
		10.42	2412.67	10.42	462.673	10.42	466.05
		10.43	2382.48	10.43	432.476	10.43	434.264
		10.44	2408.66	10.44	458.661	10.44	427.712
		10.45	2360.44	10.45	410.438	10.45	455.041
		10.46	2251.8	10.46	301.798	10.46	482.11
		10.47	2254.94	10.47	304.938	10.47	381.444
		10.48	2419.63	10.48	469.634	10.48	329.786
		10.49	2311.47	10.49	361.468	10.49	418.392
		10.5	2299.5	10.5	349.498	10.5	489.474
		10.51	2304.91	10.51	354.907	10.51	505.352
		10.52	2246.29	10.52	296.289	10.52	604.425
		10.53	2321.14	10.53	371.136	10.53	450.721
		10.54	2429.51	10.54	479.513	10.54	440.5
		10.55	2433.23	10.55	483.231	10.55	409.86
		10.56	2419.51	10.56	469.512	10.56	474.9
		10.57	2281.12	10.57	331.118	10.57	426.599
		10.58	2271.53	10.58	321.527	10.58	504.555
		10.59	2297.08	10.59	347.08	10.59	456.601
		10.6	2402.04	10.6	452.043	10.6	385.589
		10.61	2383.72	10.61	433.724	10.61	393.368
		10.62	2447.43	10.62	497.427	10.62	474.911
		10.63	2218.47	10.63	268.47	10.63	395.566
		10.64	2280.09	10.64	330.086	10.64	336.077
		10.65	2373.45	10.65	423.452	10.65	512.551
		10.66	2416.08	10.66	466.075	10.66	529.63
		10.67	2283.12	10.67	333.121	10.67	486.337
		10.68	2338.59	10.68	388.591	10.68	535.492
		10.69	2408.33	10.69	458.333	10.69	464.666
		10.7	2346.41	10.7	396.407	10.7	462.526
		10.71	2360.2	10.71	410.2	10.71	497.691
		10.72	2333.4	10.72	383.404	10.72	313.128
		10.73	2457.98	10.73	507.982	10.73	374.458
		10.74	2312.26	10.74	362.263	10.74	380.653
		10.75	2390.12	10.75	440.123	10.75	334.351
		10.76	2361.28	10.76	411.281	10.76	398.521
		10.77	2395.14	10.77	445.139	10.77	550.297
		10.78	2412.11	10.78	462.114	10.78	405.174
		10.79	2356.5	10.79	406.496	10.79	522.608
		10.8	2309.14	10.8	359.139	10.8	373.933
		10.81	2330.1	10.81	380.103	10.81	525.936
		10.82	2329.86	10.82	379.863	10.82	470.324
		10.83	2327.16	10.83	377.157	10.83	361.909
		10.84	2306.94	10.84	356.939	10.84	418.473
		10.85	2439.3	10.85	489.301	10.85	541.58
		10.86	2243.46	10.86	293.463	10.86	438.873
		10.87	2392.09	10.87	442.087	10.87	453.483
		10.88	2352.73	10.88	402.733	10.88	513.851
		10.89	2389.86	10.89	439.863	10.89	432.723
		10.9	2377.44	10.9	427.445	10.9	392.084
		10.91	2301.89	10.91	351.892	10.91	433.562
		10.92	2253.09	10.92	303.094	10.92	444.55
		10.93	2238.76	10.93	288.761	10.93	408.487
		10.94	2422.71	10.94	472.71	10.94	495.24
		10.95	2426.13	10.95	476.126	10.95	377.497
		10.96	2433.4	10.96	483.404	10.96	363.876
		10.97	2283.29	10.97	333.288	10.97	379.968
		10.98	2291.07	10.98	341.065	10.98	383.917
		10.99	2273.47	10.99	323.468	10.99	370.15
		11	2357.99	11	407.991	11	451.788
		11.01	2492.16	11.01	542.158	11.01	399.072
		11.02	2264.44	11.02	314.44	11.02	420.595
		11.03	2396.07	11.03	446.072	11.03	393.311
		11.04	2383.08	11.04	433.078	11.04	443.57
		11.05	2268.39	11.05	318.393	11.05	590.544
		11.06	2372.43	11.06	422.431	11.06	567.375
		11.07	2338.96	11.07	388.958	11.07	448.228
		11.08	2260.77	11.08	310.765	11.08	401.338
		11.09	2359.7	11.09	409.7	11.09	504.682
		11.1	2316.67	11.1	366.669	11.1	535.201
		11.11	2336.84	11.11	386.836	11.11	491.502
		11.12	2407.47	11.12	457.466	11.12	397.074
		11.13	2433.96	11.13	483.957	11.13	513.996
		11.14	2317.17	11.14	367.17	11.14	469.977
		11.15	2344.11	11.15	394.109	11.15	424.326
		11.16	2401.48	11.16	451.478	11.16	496.652
		11.17	2287.39	11.17	337.393	11.17	405.83
		11.18	2287.12	11.18	337.122	11.18	373.321
		11.19	2393.46	11.19	443.464	11.19	558.447
		11.2	2342.02	11.2	392.024	11.2	441.51
		11.21	2375.64	11.21	425.639	11.21	333.343
		11.22	2266.66	11.22	316.66	11.22	352.227
		11.23	2345.3	11.23	395.296	11.23	351.136
		11.24	2287.97	11.24	337.969	11.24	355.835
		11.25	2438.17	11.25	488.173	11.25	346.502
		11.26	2270.21	11.26	320.211	11.26	385.203
		11.27	2413.4	11.27	463.404	11.27	443.631
		11.28	2424.18	11.28	474.182	11.28	339.058
		11.29	2431.21	11.29	481.214	11.29	476.958
		11.3	2358.86	11.3	408.857	11.3	578.539
		11.31	2384.32	11.31	434.322	11.31	423.779
		11.32	2368.43	11.32	418.433	11.32	547.919
		11.33	2351.77	11.33	401.771	11.33	443.182
		11.34	2269.32	11.34	319.317	11.34	485.187
		11.35	2360.15	11.35	410.153	11.35	668.548
		11.36	2398.51	11.36	448.507	11.36	370.31
		11.37	2476.35	11.37	526.351	11.37	429.354
		11.38	2371.08	11.38	421.08	11.38	458.801
		11.39	2379.68	11.39	429.684	11.39	404.729
		11.4	2357.64	11.4	407.638	11.4	576.429
		11.41	2397.48	11.41	447.484	11.41	494.111
		11.42	2391.96	11.42	441.956	11.42	457.826
		11.43	2305.4	11.43	355.404	11.43	546.056
		11.44	2421.39	11.44	471.387	11.44	442.838
		11.45	2357.35	11.45	407.355	11.45	438.95
		11.46	2405.45	11.46	455.45	11.46	470.679
		11.47	2337.28	11.47	387.28	11.47	464.159
		11.48	2358.11	11.48	408.111	11.48	461.719
		11.49	2276.57	11.49	326.569	11.49	449.559
		11.5	2264.2	11.5	314.204	11.5	374.509
		11.51	2341.87	11.51	391.869	11.51	511.567
		11.52	2324.43	11.52	374.431	11.52	520.558
		11.53	2343.33	11.53	393.332	11.53	512.202
		11.54	2357.8	11.54	407.802	11.54	484.362
		11.55	2331.47	11.55	381.47	11.55	515.376
		11.56	2313.5	11.56	363.5	11.56	577.147
		11.57	2348.55	11.57	398.553	11.57	564.832
		11.58	2408.01	11.58	458.011	11.58	382.585
		11.59	2310.36	11.59	360.363	11.59	368.73
		11.6	2254.54	11.6	304.541	11.6	433.283
		11.61	2374.01	11.61	424.013	11.61	443.2
		11.62	2248.06	11.62	298.062	11.62	454.447
		11.63	2444.92	11.63	494.92	11.63	477.795
		11.64	2319.67	11.64	369.67	11.64	529.671
		11.65	2340.89	11.65	390.888	11.65	498.685
		11.66	2401	11.66	451.002	11.66	465.381
		11.67	2456.43	11.67	506.433	11.67	364.273
		11.68	2271.09	11.68	321.086	11.68	383.294
		11.69	2260.19	11.69	310.187	11.69	480.102
		11.7	2326.65	11.7	376.647	11.7	504.334
		11.71	2331.79	11.71	381.793	11.71	480.134
		11.72	2377.06	11.72	427.06	11.72	407.401
		11.73	2434.34	11.73	484.337	11.73	497.636
		11.74	2303.68	11.74	353.68	11.74	461.035
		11.75	2385.46	11.75	435.459	11.75	603.237
		11.76	2443.15	11.76	493.154	11.76	427.979
		11.77	2278.22	11.77	328.218	11.77	625.673
		11.78	2359.66	11.78	409.663	11.78	398.111
		11.79	2491.69	11.79	541.694	11.79	394.905
		11.8	2368.59	11.8	418.591	11.8	473.376
		11.81	2353.91	11.81	403.912	11.81	506.527
		11.82	2408.32	11.82	458.324	11.82	491.375
		11.83	2280.3	11.83	330.301	11.83	419.569
		11.84	2250.06	11.84	300.058	11.84	444.598
		11.85	2361.48	11.85	411.476	11.85	481.572
		11.86	2379.46	11.86	429.456	11.86	470.068
		11.87	2345.11	11.87	395.111	11.87	489.976
		11.88	2409.65	11.88	459.648	11.88	430.862
		11.89	2416.06	11.89	466.057	11.89	443.847
		11.9	2429.03	11.9	479.031	11.9	505.784
		11.91	2313.78	11.91	363.78	11.91	459.456
		11.92	2383.11	11.92	433.113	11.92	424.387
		11.93	2296.55	11.93	346.552	11.93	374.458
		11.94	2409.36	11.94	459.361	11.94	398.273
		11.95	2288.95	11.95	338.946	11.95	493.915
		11.96	2377.54	11.96	427.538	11.96	530.181
		11.97	2321.86	11.97	371.857	11.97	403.371
		11.98	2259.68	11.98	309.68	11.98	353.769
		11.99	2409.01	11.99	459.011	11.99	474.106
		12	2243.53	12	293.534	12	340.738
		12.01	2362.82	12.01	412.819	12.01	545.244
		12.02	2316.99	12.02	366.985	12.02	434.467
		12.03	2453.9	12.03	503.895	12.03	499.5
		12.04	2472.65	12.04	522.646	12.04	413.278
		12.05	2452.36	12.05	502.362	12.05	434.449
		12.06	2300.81	12.06	350.805	12.06	547.337
		12.07	2268.35	12.07	318.354	12.07	555.96
		12.08	2334.24	12.08	384.24	12.08	618.433
		12.09	2354.43	12.09	404.429	12.09	496.26
		12.1	2320.72	12.1	370.718	12.1	338.267
		12.11	2385.13	12.11	435.132	12.11	420.134
		12.12	2342.1	12.12	392.101	12.12	559.184
		12.13	2384.77	12.13	434.771	12.13	509.009
		12.14	2362.35	12.14	412.351	12.14	538.238
		12.15	2309.91	12.15	359.914	12.15	431.382
		12.16	2366.94	12.16	416.941	12.16	440.479
		12.17	2405.09	12.17	455.087	12.17	535.21
		12.18	2490.19	12.18	540.192	12.18	491.317
		12.19	2338.91	12.19	388.908	12.19	510.422
		12.2	2404.54	12.2	454.542	12.2	400.87
		12.21	2367.19	12.21	417.192	12.21	459.505
		12.22	2302.04	12.22	352.04	12.22	446.693
		12.23	2436.69	12.23	486.69	12.23	630.606
		12.24	2414.18	12.24	464.183	12.24	505.676
		12.25	2458.92	12.25	508.92	12.25	440.713
		12.26	2412.9	12.26	462.901	12.26	437.669
		12.27	2477.97	12.27	527.971	12.27	525.692
		12.28	2333.31	12.28	383.313	12.28	403.315
		12.29	2346.96	12.29	396.96	12.29	400.93
		12.3	2350.16	12.3	400.164	12.3	498.003
		12.31	2333.71	12.31	383.71	12.31	526.359
		12.32	2408.76	12.32	458.758	12.32	361.677
		12.33	2333.85	12.33	383.852	12.33	501.758
		12.34	2371.36	12.34	421.362	12.34	505.287
		12.35	2322.8	12.35	372.797	12.35	462.111
		12.36	2396.13	12.36	446.133	12.36	448.488
		12.37	2330.16	12.37	380.16	12.37	356.993
		12.38	2433.72	12.38	483.718	12.38	492.748
		12.39	2447.63	12.39	497.633	12.39	419.95
		12.4	2358.89	12.4	408.888	12.4	303.971
		12.41	2385.26	12.41	435.262	12.41	434.485
		12.42	2380.35	12.42	430.351	12.42	454.094
		12.43	2290.82	12.43	340.822	12.43	433.927
		12.44	2471.86	12.44	521.856	12.44	494.954
		12.45	2362.84	12.45	412.841	12.45	482.046
		12.46	2401.5	12.46	451.498	12.46	545.652
		12.47	2347.32	12.47	397.321	12.47	484.333
		12.48	2482.47	12.48	532.469	12.48	439.397
		12.49	2424.91	12.49	474.914	12.49	467.509
		12.5	2386.94	12.5	436.945	12.5	553.07
		12.51	2437.69	12.51	487.689	12.51	417.429
		12.52	2430.46	12.52	480.461	12.52	424.072
		12.53	2440.44	12.53	490.442	12.53	465.674
		12.54	2277.83	12.54	327.826	12.54	563.981
		12.55	2201.91	12.55	251.908	12.55	534.119
		12.56	2277.23	12.56	327.227	12.56	467.374
		12.57	2305.32	12.57	355.315	12.57	494.839
		12.58	2307.19	12.58	357.188	12.58	559.237
		12.59	2430.75	12.59	480.748	12.59	477.142
		12.6	2306.04	12.6	356.041	12.6	435.957
		12.61	2232.65	12.61	282.65	12.61	474.857
		12.62	2266.85	12.62	316.848	12.62	432.587
		12.63	2407.07	12.63	457.068	12.63	406.203
		12.64	2339.12	12.64	389.123	12.64	518.131
		12.65	2451.33	12.65	501.331	12.65	403.755
		12.66	2368.3	12.66	418.298	12.66	503.451
		12.67	2355.64	12.67	405.637	12.67	511.781
		12.68	2326.76	12.68	376.765	12.68	459.924
		12.69	2370.32	12.69	420.317	12.69	412.583
		12.7	2408.49	12.7	458.495	12.7	422.062
		12.71	2423.34	12.71	473.343	12.71	555.297
		12.72	2346.1	12.72	396.096	12.72	416.826
		12.73	2216.86	12.73	266.865	12.73	508.183
		12.74	2342.82	12.74	392.815	12.74	488.882
		12.75	2381.97	12.75	431.968	12.75	402.084
		12.76	2467.58	12.76	517.584	12.76	393.678
		12.77	2377.53	12.77	427.526	12.77	696.637
		12.78	2332.22	12.78	382.223	12.78	476.104
		12.79	2296.32	12.79	346.322	12.79	349.096
		12.8	2419.63	12.8	469.629	12.8	394.898
		12.81	2453.03	12.81	503.029	12.81	461.976
		12.82	2463.7	12.82	513.699	12.82	381.698
		12.83	2418.08	12.83	468.081	12.83	477.089
		12.84	2354.22	12.84	404.224	12.84	515.181
		12.85	2381.28	12.85	431.282	12.85	501.235
		12.86	2359.75	12.86	409.746	12.86	453.648
		12.87	2379.8	12.87	429.803	12.87	442.481
		12.88	2374.33	12.88	424.328	12.88	365.843
		12.89	2278.68	12.89	328.679	12.89	442.438
		12.9	2488.65	12.9	538.652	12.9	474.839
		12.91	2336.68	12.91	386.681	12.91	318.122
		12.92	2309.26	12.92	359.264	12.92	428.603
		12.93	2387.14	12.93	437.137	12.93	391.724
		12.94	2315.42	12.94	365.42	12.94	452.788
		12.95	2530.3	12.95	580.295	12.95	291.677
		12.96	2531.83	12.96	581.83	12.96	345.017
		12.97	2431.82	12.97	481.82	12.97	500.391
		12.98	2218.42	12.98	268.424	12.98	441.821
		12.99	2345.75	12.99	395.748	12.99	364.017
		13	2330.74	13	380.745	13	372.08
		13.01	2284.64	13.01	334.635	13.01	402.784
		13.02	2366.93	13.02	416.933	13.02	418.232
		13.03	2317.85	13.03	367.846	13.03	531.917
		13.04	2421.99	13.04	471.994	13.04	495.808
		13.05	2407.95	13.05	457.947	13.05	476.035
		13.06	2405.34	13.06	455.336	13.06	439.049
		13.07	2309	13.07	359.003	13.07	445.642
		13.08	2325.65	13.08	375.649	13.08	451.981
		13.09	2358.76	13.09	408.757	13.09	485.426
		13.1	2396.69	13.1	446.689	13.1	478.973
		13.11	2322.04	13.11	372.035	13.11	373.873
		13.12	2311.71	13.12	361.712	13.12	481.273
		13.13	2479.1	13.13	529.104	13.13	513.553
		13.14	2317.18	13.14	367.184	13.14	469.803
		13.15	2340.54	13.15	390.543	13.15	444.108
		13.16	2281.86	13.16	331.856	13.16	466.888
		13.17	2291.77	13.17	341.771	13.17	424.688
		13.18	2412.15	13.18	462.148	13.18	413.759
		13.19	2361.05	13.19	411.047	13.19	528.484
		13.2	2299.15	13.2	349.15	13.2	471.006
		13.21	2263.23	13.21	313.235	13.21	486.749
		13.22	2392.82	13.22	442.815	13.22	445.855
		13.23	2407.41	13.23	457.41	13.23	498.576
		13.24	2405.15	13.24	455.154	13.24	408.577
		13.25	2397.31	13.25	447.308	13.25	411.007
		13.26	2432.38	13.26	482.383	13.26	509.635
		13.27	2393.95	13.27	443.954	13.27	371.797
		13.28	2344.78	13.28	394.777	13.28	385.923
		13.29	2375.84	13.29	425.84	13.29	456.651
		13.3	2261.8	13.3	311.796	13.3	489.62
		13.31	2295.72	13.31	345.721	13.31	413.173
		13.32	2396.48	13.32	446.481	13.32	323.051
		13.33	2338.22	13.33	388.216	13.33	390.712
		13.34	2347.62	13.34	397.624	13.34	486.926
		13.35	2498.38	13.35	548.379	13.35	415.467
		13.36	2556.19	13.36	606.189	13.36	420.449
		13.37	2445.11	13.37	495.106	13.37	474.035
		13.38	2407.4	13.38	457.4	13.38	415.655
		13.39	2387.77	13.39	437.774	13.39	412.949
		13.4	2263.09	13.4	313.093	13.4	476.012
		13.41	2328.8	13.41	378.799	13.41	530.587
		13.42	2292.75	13.42	342.754	13.42	495.266
		13.43	2360.97	13.43	410.974	13.43	458.881
		13.44	2413.81	13.44	463.805	13.44	429.559
		13.45	2300.62	13.45	350.618	13.45	495.058
		13.46	2325.37	13.46	375.374	13.46	467.332
		13.47	2412.41	13.47	462.406	13.47	518.096
		13.48	2408.69	13.48	458.695	13.48	389.072
		13.49	2498.91	13.49	548.91	13.49	387.536
		13.5	2475.31	13.5	525.312	13.5	428.394
		13.51	2311.14	13.51	361.142	13.51	463.466
		13.52	2337.67	13.52	387.67	13.52	407.262
		13.53	2314.61	13.53	364.615	13.53	390.79
		13.54	2459.35	13.54	509.349	13.54	432.132
		13.55	2427.48	13.55	477.483	13.55	583.043
		13.56	2414.26	13.56	464.262	13.56	488.643
		13.57	2382.85	13.57	432.853	13.57	513.682
		13.58	2337.55	13.58	387.55	13.58	402.879
		13.59	2377.25	13.59	427.247	13.59	425.615
		13.6	2369.32	13.6	419.316	13.6	347.126
		13.61	2300.06	13.61	350.057	13.61	400.483
		13.62	2336.1	13.62	386.097	13.62	430.961
		13.63	2361.31	13.63	411.312	13.63	370.994
		13.64	2516.48	13.64	566.483	13.64	532.516
		13.65	2374.34	13.65	424.343	13.65	291.548
		13.66	2349.05	13.66	399.049	13.66	393.563
		13.67	2420.3	13.67	470.295	13.67	398.521
		13.68	2343.41	13.68	393.406	13.68	452.868
		13.69	2344.56	13.69	394.564	13.69	469.275
		13.7	2275.01	13.7	325.006	13.7	400.649
		13.71	2348.65	13.71	398.646	13.71	403.863
		13.72	2460.12	13.72	510.123	13.72	363.876
		13.73	2356.34	13.73	406.339	13.73	437.634
		13.74	2459.39	13.74	509.387	13.74	580.425
		13.75	2422.58	13.75	472.583	13.75	426.432
		13.76	2497.55	13.76	547.547	13.76	352.928
		13.77	2361.78	13.77	411.784	13.77	331.996
		13.78	2449.13	13.78	499.134	13.78	552.985
		13.79	2349.58	13.79	399.577	13.79	438.493
		13.8	2358.24	13.8	408.237	13.8	443.362
		13.81	2317.08	13.81	367.084	13.81	436.964
		13.82	2388.82	13.82	438.817	13.82	427.853
		13.83	2446.98	13.83	496.976	13.83	409.652
		13.84	2319	13.84	368.996	13.84	311.882
		13.85	2398.91	13.85	448.914	13.85	376.669
		13.86	2372.81	13.86	422.809	13.86	427.845
		13.87	2317.56	13.87	367.563	13.87	428.331
		13.88	2250.81	13.88	300.81	13.88	497.484
		13.89	2452.23	13.89	502.228	13.89	491.404
		13.9	2363.32	13.9	413.324	13.9	376.099
		13.91	2324.64	13.91	374.645	13.91	447.284
		13.92	2309.15	13.92	359.146	13.92	482.165
		13.93	2407.76	13.93	457.765	13.93	440.305
		13.94	2441.72	13.94	491.723	13.94	408.874
		13.95	2369.22	13.95	419.219	13.95	427.304
		13.96	2339.2	13.96	389.195	13.96	495.69
		13.97	2255.43	13.97	305.433	13.97	430.177
		13.98	2408.24	13.98	458.236	13.98	437.8
		13.99	2405.38	13.99	455.377	13.99	369.391
		14	2391.84	14	441.843	14	469.953
		14.01	2316.13	14.01	366.126	14.01	394.396
		14.02	2423.82	14.02	473.821	14.02	458.58
		14.03	2277.06	14.03	327.055	14.03	401.658
		14.04	2397.93	14.04	447.926	14.04	463.926
		14.05	2438.92	14.05	488.919	14.05	406.355
		14.06	2356.59	14.06	406.588	14.06	349.158
		14.07	2352.96	14.07	402.96	14.07	334.826
		14.08	2308.2	14.08	358.197	14.08	476.726
		14.09	2446.46	14.09	496.461	14.09	333.224
		14.1	2296.83	14.1	346.831	14.1	449.51
		14.11	2409.99	14.11	459.992	14.11	454.6
		14.12	2423.19	14.12	473.194	14.12	411.09
		14.13	2461.67	14.13	511.674	14.13	387.227
		14.14	2477.86	14.14	527.865	14.14	394.805
		14.15	2317.68	14.15	367.684	14.15	426.203
		14.16	2428.84	14.16	478.843	14.16	415.06
		14.17	2326.3	14.17	376.295	14.17	415.177
		14.18	2479.15	14.18	529.147	14.18	450.217
		14.19	2367.56	14.19	417.564	14.19	466.506
		14.2	2302	14.2	352.001	14.2	400.691
		14.21	2369.73	14.21	419.728	14.21	388.323
		14.22	2507.2	14.22	557.204	14.22	389.936
		14.23	2339.15	14.23	389.153	14.23	435.577
		14.24	2421.75	14.24	471.748	14.24	378.233
		14.25	2479.2	14.25	529.2	14.25	423.908
		14.26	2340.5	14.26	390.496	14.26	595.87
		14.27	2297.96	14.27	347.964	14.27	410.556
		14.28	2323.16	14.28	373.162	14.28	467.815
		14.29	2447.87	14.29	497.872	14.29	377.292
		14.3	2355.13	14.3	405.126	14.3	498.205
		14.31	2298.55	14.31	348.552	14.31	366.596
		14.32	2346.06	14.32	396.058	14.32	337.348
		14.33	2449.51	14.33	499.507	14.33	461.778
		14.34	2386.9	14.34	436.903	14.34	349.159
		14.35	2399.65	14.35	449.646	14.35	434.116
		14.36	2399.85	14.36	449.855	14.36	516.54
		14.37	2456.11	14.37	506.108	14.37	413.187
		14.38	2346.09	14.38	396.088	14.38	354.163
		14.39	2402.48	14.39	452.476	14.39	483.598
		14.4	2323.35	14.4	373.349	14.4	540.872
		14.41	2450.49	14.41	500.494	14.41	451.934
		14.42	2399.76	14.42	449.764	14.42	376.755
		14.43	2379.83	14.43	429.83	14.43	462.727
		14.44	2346.82	14.44	396.82	14.44	498.952
		14.45	2433	14.45	483.001	14.45	562.155
		14.46	2355.09	14.46	405.086	14.46	392.255
		14.47	2373.24	14.47	423.236	14.47	515.851
		14.48	2421.16	14.48	471.155	14.48	476.066
		14.49	2449.01	14.49	499.012	14.49	336.761
		14.5	2325.82	14.5	375.82	14.5	389.228
		14.51	2359.13	14.51	409.127	14.51	440.313
		14.52	2467.91	14.52	517.915	14.52	471.048
		14.53	2393.28	14.53	443.281	14.53	479.241
		14.54	2476.87	14.54	526.867	14.54	295.872
		14.55	2325.52	14.55	375.517	14.55	441.484
		14.56	2375.28	14.56	425.281	14.56	443.885
		14.57	2305.46	14.57	355.464	14.57	459.631
		14.58	2276.81	14.58	326.807	14.58	498.242
		14.59	2416.32	14.59	466.318	14.59	423.217
		14.6	2409.77	14.6	459.77	14.6	486.861
		14.61	2408.89	14.61	458.894	14.61	570.957
		14.62	2327.53	14.62	377.526	14.62	540.744
		14.63	2360.02	14.63	410.024	14.63	426.861
		14.64	2421.67	14.64	471.67	14.64	531.674
		14.65	2480.04	14.65	530.042	14.65	457.573
		14.66	2390.92	14.66	440.923	14.66	465.961
		14.67	2399.18	14.67	449.185	14.67	461.221
		14.68	2386.62	14.68	436.622	14.68	427.472
		14.69	2404.96	14.69	454.957	14.69	435.994
		14.7	2490.45	14.7	540.451	14.7	510.254
		14.71	2481.11	14.71	531.113	14.71	402.926
		14.72	2304.32	14.72	354.324	14.72	443.649
		14.73	2350.76	14.73	400.765	14.73	485.005
		14.74	2380.44	14.74	430.44	14.74	415.065
		14.75	2272.39	14.75	322.388	14.75	347.548
		14.76	2377.34	14.76	427.344	14.76	479.969
		14.77	2495.12	14.77	545.117	14.77	503.499
		14.78	2352.9	14.78	402.902	14.78	469.277
		14.79	2293.4	14.79	343.403	14.79	506.444
		14.8	2331.97	14.8	381.974	14.8	569.629
		14.81	2463.14	14.81	513.136	14.81	523.688
		14.82	2379.78	14.82	429.777	14.82	481.5
		14.83	2415.28	14.83	465.279	14.83	337.753
		14.84	2426.55	14.84	476.554	14.84	384.263
		14.85	2305.26	14.85	355.263	14.85	396.696
		14.86	2477.01	14.86	527.009	14.86	446.636
		14.87	2440.55	14.87	490.553	14.87	481.954
		14.88	2380.08	14.88	430.079	14.88	389.335
		14.89	2405.83	14.89	455.834	14.89	452.277
		14.9	2320.46	14.9	370.46	14.9	509.384
		14.91	2337.96	14.91	387.962	14.91	348.5
		14.92	2291.48	14.92	341.48	14.92	424.852
		14.93	2431.69	14.93	481.687	14.93	446.108
		14.94	2355.36	14.94	405.365	14.94	346.353
		14.95	2289.34	14.95	339.342	14.95	411.488
		14.96	2369.67	14.96	419.667	14.96	384.528
		14.97	2427.12	14.97	477.121	14.97	313.117
		14.98	2340.38	14.98	390.378	14.98	439.476
		14.99	2318.64	14.99	368.644	14.99	462.288
		15	2410.07	15	460.075	15	463.004
		15.01	2387.74	15.01	437.744	15.01	382.188
		15.02	2351.13	15.02	401.128	15.02	445.653
		15.03	2321.95	15.03	371.954	15.03	420.17
		15.04	2257.58	15.04	307.579	15.04	447.362
		15.05	2378.24	15.05	428.236	15.05	470.131
		15.06	2374.29	15.06	424.288	15.06	430.577
		15.07	2394.74	15.07	444.742	15.07	476.913
		15.08	2354.99	15.08	404.989	15.08	354.863
		15.09	2300.15	15.09	350.146	15.09	427.667
		15.1	2386.83	15.1	436.828	15.1	494.591
		15.11	2424.77	15.11	474.77	15.11	376.233
		15.12	2460.25	15.12	510.255	15.12	409.027
		15.13	2366.26	15.13	416.264	15.13	416.895
		15.14	2415.53	15.14	465.531	15.14	412.847
		15.15	2358.67	15.15	408.67	15.15	397.618
		15.16	2286.43	15.16	336.427	15.16	307.696
		15.17	2418.18	15.17	468.182	15.17	318.488
		15.18	2337.17	15.18	387.172	15.18	415.657
		15.19	2325.11	15.19	375.111	15.19	312.786
		15.2	2340.1	15.2	390.1	15.2	420.231
		15.21	2398.17	15.21	448.174	15.21	528.449
		15.22	2396.09	15.22	446.09	15.22	627.114
		15.23	2321.25	15.23	371.252	15.23	625.523
		15.24	2378.05	15.24	428.048	15.24	597.98
		15.25	2405.06	15.25	455.056	15.25	456.426
		15.26	2410.42	15.26	460.417	15.26	492.123
		15.27	2313.34	15.27	363.34	15.27	478.586
		15.28	2314.48	15.28	364.479	15.28	349.106
		15.29	2302.2	15.29	352.202	15.29	581.725
		15.3	2477.25	15.3	527.248	15.3	425.42
		15.31	2399.03	15.31	449.026	15.31	341.318
		15.32	2282.77	15.32	332.771	15.32	451.088
		15.33	2368.65	15.33	418.648	15.33	403.954
		15.34	2373.26	15.34	423.257	15.34	332.16
		15.35	2365.51	15.35	415.509	15.35	595.254
		15.36	2410.33	15.36	460.329	15.36	425.018
		15.37	2262.97	15.37	312.973	15.37	552.205
		15.38	2285.27	15.38	335.267	15.38	404.017
		15.39	2363.81	15.39	413.806	15.39	406.048
		15.4	2432.65	15.4	482.652	15.4	436.074
		15.41	2441.56	15.41	491.557	15.41	519.565
		15.42	2473.52	15.42	523.516	15.42	511.23
		15.43	2455.89	15.43	505.887	15.43	507.9
		15.44	2498.22	15.44	548.217	15.44	440.673
		15.45	2345.77	15.45	395.774	15.45	490.367
		15.46	2390.3	15.46	440.3	15.46	464.244
		15.47	2271.13	15.47	321.132	15.47	427.43
		15.48	2441.13	15.48	491.129	15.48	492.343
		15.49	2369.2	15.49	419.196	15.49	530.695
		15.5	2426.82	15.5	476.818	15.5	440.739
		15.51	2350.23	15.51	400.226	15.51	546.546
		15.52	2473.75	15.52	523.752	15.52	428.725
		15.53	2327.84	15.53	377.836	15.53	443.826
		15.54	2443.74	15.54	493.738	15.54	366.011
		15.55	2425.6	15.55	475.597	15.55	601.278
		15.56	2355.08	15.56	405.078	15.56	464.539
		15.57	2436.29	15.57	486.292	15.57	504.423
		15.58	2429.87	15.58	479.87	15.58	465.16
		15.59	2503.26	15.59	553.263	15.59	509.218
		15.6	2365.62	15.6	415.621	15.6	372.212
		15.61	2364.79	15.61	414.787	15.61	518.561
		15.62	2309.71	15.62	359.707	15.62	461.33
		15.63	2488.68	15.63	538.679	15.63	584.019
		15.64	2451.97	15.64	501.97	15.64	359.854
		15.65	2359.53	15.65	409.531	15.65	473.426
		15.66	2216.85	15.66	266.846	15.66	350.029
		15.67	2385.43	15.67	435.428	15.67	510.234
		15.68	2281.05	15.68	331.054	15.68	561.906
		15.69	2407.07	15.69	457.068	15.69	445.407
		15.7	2372.11	15.7	422.108	15.7	465.723
		15.71	2417.33	15.71	467.327	15.71	360.39
		15.72	2350.23	15.72	400.229	15.72	326.849
		15.73	2398.61	15.73	448.611	15.73	404.866
		15.74	2332.82	15.74	382.819	15.74	279.482
		15.75	2358.49	15.75	408.49	15.75	401.659
		15.76	2301.73	15.76	351.727	15.76	623.69
		15.77	2380.78	15.77	430.783	15.77	429.851
		15.78	2393.66	15.78	443.661	15.78	429.898
		15.79	2561.76	15.79	611.76	15.79	521.988
		15.8	2593.03	15.8	643.034	15.8	369.238
		15.81	2457.45	15.81	507.454	15.81	565.882
		15.82	2375.63	15.82	425.632	15.82	533
		15.83	2371.14	15.83	421.144	15.83	494.695
		15.84	2295.35	15.84	345.355	15.84	458.728
		15.85	2416.81	15.85	466.815	15.85	511.565
		15.86	2492.89	15.86	542.888	15.86	568.984
		15.87	2351.65	15.87	401.648	15.87	466.626
		15.88	2463.42	15.88	513.422	15.88	568.089
		15.89	2426.18	15.89	476.176	15.89	508.887
		15.9	2498.91	15.9	548.908	15.9	447.04
		15.91	2372.25	15.91	422.246	15.91	479.089
		15.92	2289.23	15.92	339.226	15.92	385.795
		15.93	2440.53	15.93	490.535	15.93	420.129
		15.94	2363.84	15.94	413.836	15.94	569.117
		15.95	2408.48	15.95	458.481	15.95	510.792
		15.96	2380.66	15.96	430.663	15.96	582.952
		15.97	2500.28	15.97	550.276	15.97	454.313
		15.98	2403.6	15.98	453.602	15.98	343.702
		15.99	2476.92	15.99	526.923	15.99	517.306
		16	2459.6	16	509.603	16	487.701
		16.01	2378.13	16.01	428.134	16.01	476.867
		16.02	2438.21	16.02	488.205	16.02	455.077
		16.03	2440.62	16.03	490.624	16.03	443.117
		16.04	2388.52	16.04	438.516	16.04	416.175
		16.05	2293.11	16.05	343.107	16.05	452.034
		16.06	2403.32	16.06	453.315	16.06	480.457
		16.07	2386.91	16.07	436.913	16.07	542.004
		16.08	2288.99	16.08	338.991	16.08	418.98
		16.09	2349.38	16.09	399.381	16.09	506.997
		16.1	2370.09	16.1	420.086	16.1	460.202
		16.11	2456.41	16.11	506.409	16.11	513.434
		16.12	2474.27	16.12	524.274	16.12	581.453
		16.13	2409.36	16.13	459.362	16.13	536.16
		16.14	2339.33	16.14	389.331	16.14	497.374
		16.15	2294.77	16.15	344.771	16.15	395.692
		16.16	2511.9	16.16	561.902	16.16	324.197
		16.17	2354.25	16.17	404.255	16.17	392.297
		16.18	2300.56	16.18	350.565	16.18	384.185
		16.19	2324.04	16.19	374.04	16.19	480.581
		16.2	2395.27	16.2	445.267	16.2	476.676
		16.21	2429.91	16.21	479.912	16.21	404.283
		16.22	2458	16.22	507.998	16.22	456.325
		16.23	2359.07	16.23	409.074	16.23	560.254
		16.24	2472.17	16.24	522.167	16.24	496.081
		16.25	2346.61	16.25	396.614	16.25	516.964
		16.26	2368	16.26	417.998	16.26	455.046
		16.27	2477.31	16.27	527.314	16.27	383.301
		16.28	2445.47	16.28	495.466	16.28	375.598
		16.29	2439.3	16.29	489.297	16.29	377.583
		16.3	2363.29	16.3	413.292	16.3	363.987
		16.31	2296.8	16.31	346.798	16.31	490.415
		16.32	2497.51	16.32	547.513	16.32	497.333
		16.33	2389.4	16.33	439.402	16.33	488.305
		16.34	2516.8	16.34	566.802	16.34	511.29
		16.35	2424.48	16.35	474.48	16.35	518.693
		16.36	2353.01	16.36	403.006	16.36	461.731
		16.37	2385.02	16.37	435.025	16.37	493.004
		16.38	2460.26	16.38	510.261	16.38	532.722
		16.39	2455.42	16.39	505.423	16.39	496.244
		16.4	2384.69	16.4	434.688	16.4	425.319
		16.41	2335.72	16.41	385.721	16.41	480.391
		16.42	2386.51	16.42	436.509	16.42	453.388
		16.43	2444.57	16.43	494.568	16.43	471.053
		16.44	2386.98	16.44	436.979	16.44	483.652
		16.45	2335.23	16.45	385.231	16.45	442.233
		16.46	2439.05	16.46	489.046	16.46	522.354
		16.47	2316.56	16.47	366.562	16.47	493.919
		16.48	2371.55	16.48	421.547	16.48	488.052
		16.49	2343.24	16.49	393.236	16.49	503.564
		16.5	2301.06	16.5	351.065	16.5	476.308
		16.51	2405.76	16.51	455.758	16.51	557.187
		16.52	2425.9	16.52	475.898	16.52	448.316
		16.53	2429.67	16.53	479.671	16.53	298.778
		16.54	2411.33	16.54	461.327	16.54	411.362
		16.55	2372.6	16.55	422.604	16.55	412.593
		16.56	2360.24	16.56	410.238	16.56	434.803
		16.57	2476.77	16.57	526.767	16.57	453.682
		16.58	2455.21	16.58	505.208	16.58	464.145
		16.59	2292.42	16.59	342.418	16.59	409.406
		16.6	2353.87	16.6	403.865	16.6	447.266
		16.61	2318.69	16.61	368.691	16.61	534.456
		16.62	2388.74	16.62	438.738	16.62	420.942
		16.63	2462.59	16.63	512.586	16.63	469.726
		16.64	2299.46	16.64	349.464	16.64	405.022
		16.65	2242.23	16.65	292.229	16.65	483.654
		16.66	2354.18	16.66	404.181	16.66	489.253
		16.67	2309.23	16.67	359.234	16.67	642.413
		16.68	2345.3	16.68	395.298	16.68	386.381
		16.69	2311.64	16.69	361.642	16.69	421.977
		16.7	2364.69	16.7	414.691	16.7	464.118
		16.71	2260.86	16.71	310.862	16.71	305.884
		16.72	2383.34	16.72	433.343	16.72	448.428
		16.73	2375.2	16.73	425.195	16.73	408.002
		16.74	2251.28	16.74	301.281	16.74	521.198
		16.75	2438.82	16.75	488.821	16.75	497.566
		16.76	2414.86	16.76	464.864	16.76	546.292
		16.77	2307.55	16.77	357.547	16.77	497.733
		16.78	2227.56	16.78	277.564	16.78	466.979
		16.79	2351.17	16.79	401.172	16.79	442.86
		16.8	2468.77	16.8	518.772	16.8	475.628
		16.81	2335.39	16.81	385.389	16.81	518.539
		16.82	2369.71	16.82	419.714	16.82	505.087
		16.83	2397.53	16.83	447.53	16.83	393.751
		16.84	2450.5	16.84	500.503	16.84	538.82
		16.85	2333.83	16.85	383.832	16.85	421.649
		16.86	2266.43	16.86	316.426	16.86	581.905
		16.87	2365.83	16.87	415.832	16.87	527.367
		16.88	2404.14	16.88	454.137	16.88	423.561
		16.89	2298.79	16.89	348.789	16.89	483.616
		16.9	2430.09	16.9	480.095	16.9	481.661
		16.91	2285.29	16.91	335.292	16.91	345.091
		16.92	2320.82	16.92	370.822	16.92	469.56
		16.93	2479.49	16.93	529.486	16.93	577.251
		16.94	2332.49	16.94	382.49	16.94	545.327
		16.95	2380.36	16.95	430.357	16.95	439.766
		16.96	2420.59	16.96	470.594	16.96	402.693
		16.97	2411.5	16.97	461.498	16.97	349.386
		16.98	2474.67	16.98	524.669	16.98	438.777
		16.99	2377.82	16.99	427.824	16.99	529.818
		17	2406.48	17	456.484	17	549.543
		17.01	2481.58	17.01	531.582	17.01	497.359
		17.02	2293.54	17.02	343.536	17.02	506.09
		17.03	2300.15	17.03	350.153	17.03	358.651
		17.04	2359.17	17.04	409.168	17.04	442.547
		17.05	2319.21	17.05	369.209	17.05	387.614
		17.06	2367.29	17.06	417.29	17.06	377.524
		17.07	2260.48	17.07	310.482	17.07	344.922
		17.08	2481.2	17.08	531.201	17.08	470.907
		17.09	2373.33	17.09	423.326	17.09	503.044
		17.1	2438.43	17.1	488.433	17.1	448.392
		17.11	2274.7	17.11	324.704	17.11	497.017
		17.12	2417.98	17.12	467.978	17.12	460.244
		17.13	2326.57	17.13	376.567	17.13	580.913
		17.14	2358.93	17.14	408.93	17.14	532.424
		17.15	2463.82	17.15	513.821	17.15	442.097
		17.16	2330.66	17.16	380.657	17.16	581.541
		17.17	2396.08	17.17	446.084	17.17	417.302
		17.18	2360.86	17.18	410.862	17.18	569.575
		17.19	2533.53	17.19	583.532	17.19	408.607
		17.2	2397.52	17.2	447.52	17.2	474.693
		17.21	2255.38	17.21	305.378	17.21	436.755
		17.22	2211.18	17.22	261.175	17.22	534.469
		17.23	2350.91	17.23	400.915	17.23	512.759
		17.24	2392.15	17.24	442.15	17.24	513.282
		17.25	2473.84	17.25	523.835	17.25	418.293
		17.26	2441.65	17.26	491.652	17.26	429.826
		17.27	2376.83	17.27	426.832	17.27	410.219
		17.28	2358.61	17.28	408.605	17.28	457.727
		17.29	2296.86	17.29	346.863	17.29	501.618
		17.3	2438.58	17.3	488.575	17.3	451.537
		17.31	2362.47	17.31	412.465	17.31	485.475
		17.32	2392.36	17.32	442.356	17.32	450.381
		17.33	2426.9	17.33	476.902	17.33	478.707
		17.34	2514.67	17.34	564.665	17.34	463.171
		17.35	2571.27	17.35	621.275	17.35	599.574
		17.36	2402.14	17.36	452.135	17.36	398.66
		17.37	2428.43	17.37	478.43	17.37	564.744
		17.38	2378.65	17.38	428.645	17.38	483.164
		17.39	2310.35	17.39	360.348	17.39	453.062
		17.4	2284.06	17.4	334.056	17.4	641.005
		17.41	2321.92	17.41	371.923	17.41	568.489
		17.42	2364.25	17.42	414.248	17.42	464.832
		17.43	2392.85	17.43	442.852	17.43	482.672
		17.44	2465.16	17.44	515.16	17.44	447.589
		17.45	2357.9	17.45	407.904	17.45	322.78
		17.46	2350.58	17.46	400.584	17.46	506.688
		17.47	2261.85	17.47	311.85	17.47	416.22
		17.48	2349.53	17.48	399.53	17.48	453.043
		17.49	2327.33	17.49	377.325	17.49	643.998
		17.5	2371.11	17.5	421.113	17.5	544.68
		17.51	2281.53	17.51	331.534	17.51	492.515
		17.52	2464	17.52	514.003	17.52	479.423
		17.53	2430.68	17.53	480.678	17.53	410.372
		17.54	2459.35	17.54	509.354	17.54	430.898
		17.55	2409.8	17.55	459.8	17.55	422.95
		17.56	2288.92	17.56	338.922	17.56	495.292
		17.57	2436.01	17.57	486.014	17.57	396.668
		17.58	2310.24	17.58	360.24	17.58	391.35
		17.59	2551.72	17.59	601.717	17.59	436.147
		17.6	2286.05	17.6	336.053	17.6	483.885
		17.61	2315.84	17.61	365.843	17.61	449.406
		17.62	2299.44	17.62	349.437	17.62	448.016
		17.63	2319.46	17.63	369.464	17.63	436.69
		17.64	2398.97	17.64	448.971	17.64	490.689
		17.65	2345.88	17.65	395.875	17.65	678.797
		17.66	2377.34	17.66	427.34	17.66	550.87
		17.67	2341.86	17.67	391.858	17.67	359.598
		17.68	2435.99	17.68	485.992	17.68	476.723
		17.69	2317.06	17.69	367.062	17.69	482.771
		17.7	2399.81	17.7	449.808	17.7	557.344
		17.71	2303.88	17.71	353.875	17.71	550.204
		17.72	2448.64	17.72	498.641	17.72	465.495
		17.73	2263.71	17.73	313.712	17.73	338.08
		17.74	2247.55	17.74	297.545	17.74	417.139
		17.75	2297.23	17.75	347.234	17.75	413.107
		17.76	2390.49	17.76	440.491	17.76	453.753
		17.77	2326.13	17.77	376.126	17.77	400.835
		17.78	2390.14	17.78	440.138	17.78	409.175
		17.79	2318.91	17.79	368.909	17.79	365.684
		17.8	2328.36	17.8	378.356	17.8	483.622
		17.81	2396.91	17.81	446.906	17.81	501.971
		17.82	2412.7	17.82	462.698	17.82	529.264
		17.83	2409.46	17.83	459.462	17.83	465.636
		17.84	2282.3	17.84	332.296	17.84	393.816
		17.85	2347.31	17.85	397.308	17.85	420.955
		17.86	2463.68	17.86	513.683	17.86	527.23
		17.87	2409.57	17.87	459.573	17.87	462.378
		17.88	2417.92	17.88	467.924	17.88	476.11
		17.89	2378.08	17.89	428.082	17.89	438.132
		17.9	2290.88	17.9	340.884	17.9	497.985
		17.91	2390.15	17.91	440.146	17.91	443.591
		17.92	2296.38	17.92	346.377	17.92	497.506
		17.93	2396.92	17.93	446.924	17.93	326.969
		17.94	2229.43	17.94	279.435	17.94	428.925
		17.95	2298.66	17.95	348.656	17.95	465.673
		17.96	2357.71	17.96	407.705	17.96	452.682
		17.97	2383.56	17.97	433.564	17.97	403.657
		17.98	2327.31	17.98	377.306	17.98	457.637
		17.99	2448.87	17.99	498.873	17.99	344.373
		18	2451.95	18	501.95	18	383.528
		18.01	2431.12	18.01	481.123	18.01	510.489
		18.02	2457.2	18.02	507.201	18.02	462.375
		18.03	2338.33	18.03	388.334	18.03	395.784
		18.04	2254.17	18.04	304.172	18.04	332.514
		18.05	2258.8	18.05	308.8	18.05	328.75
		18.06	2377.92	18.06	427.921	18.06	473.126
		18.07	2372.54	18.07	422.54	18.07	468.932
		18.08	2292.03	18.08	342.027	18.08	492.814
		18.09	2310.48	18.09	360.477	18.09	516.664
		18.1	2485.01	18.1	535.011	18.1	557.646
		18.11	2413.06	18.11	463.061	18.11	447.526
		18.12	2520.26	18.12	570.259	18.12	447.448
		18.13	2335.02	18.13	385.021	18.13	505.365
		18.14	2339.45	18.14	389.451	18.14	434.636
		18.15	2438.41	18.15	488.409	18.15	354.758
		18.16	2488.49	18.16	538.485	18.16	352.634
		18.17	2350.95	18.17	400.954	18.17	493.327
		18.18	2273.69	18.18	323.686	18.18	513.245
		18.19	2347.9	18.19	397.902	18.19	401.963
		18.2	2349.04	18.2	399.042	18.2	436.259
		18.21	2271.83	18.21	321.832	18.21	545.512
		18.22	2344.49	18.22	394.494	18.22	502.729
		18.23	2395.25	18.23	445.252	18.23	449.533
		18.24	2327.59	18.24	377.589	18.24	415.111
		18.25	2431.33	18.25	481.327	18.25	335.458
		18.26	2479.16	18.26	529.164	18.26	354.058
		18.27	2437.81	18.27	487.808	18.27	418.856
		18.28	2360.21	18.28	410.209	18.28	615.237
		18.29	2277.18	18.29	327.185	18.29	487.763
		18.3	2292.75	18.3	342.752	18.3	521.005
		18.31	2360.32	18.31	410.322	18.31	586.097
		18.32	2360.85	18.32	410.852	18.32	567.432
		18.33	2453.13	18.33	503.129	18.33	478.363
		18.34	2478.11	18.34	528.113	18.34	453.466
		18.35	2417.6	18.35	467.605	18.35	579.758
		18.36	2322.81	18.36	372.808	18.36	469.104
		18.37	2396.06	18.37	446.063	18.37	478.342
		18.38	2437.56	18.38	487.556	18.38	394.249
		18.39	2273.14	18.39	323.144	18.39	464.059
		18.4	2365.45	18.4	415.449	18.4	390.792
		18.41	2413.5	18.41	463.498	18.41	434.474
		18.42	2249.61	18.42	299.61	18.42	419.392
		18.43	2361.47	18.43	411.466	18.43	536.666
		18.44	2402.67	18.44	452.666	18.44	509.13
		18.45	2381.86	18.45	431.861	18.45	478.166
		18.46	2488.97	18.46	538.972	18.46	399.821
		18.47	2375.6	18.47	425.604	18.47	579.617
		18.48	2361.67	18.48	411.665	18.48	458.855
		18.49	2356.44	18.49	406.438	18.49	361.798
		18.5	2354.99	18.5	404.992	18.5	382.577
		18.51	2450.02	18.51	500.016	18.51	383.259
		18.52	2264.68	18.52	314.683	18.52	509.953
		18.53	2292.12	18.53	342.119	18.53	501.221
		18.54	2434.56	18.54	484.563	18.54	463.78
		18.55	2311.04	18.55	361.041	18.55	439.698
		18.56	2441.05	18.56	491.052	18.56	318.538
		18.57	2477.28	18.57	527.283	18.57	453.619
		18.58	2338.66	18.58	388.664	18.58	443.147
		18.59	2381	18.59	431.004	18.59	510.8
		18.6	2434.55	18.6	484.546	18.6	543.33
		18.61	2300.55	18.61	350.554	18.61	503.399
		18.62	2404.78	18.62	454.779	18.62	403.139
		18.63	2367.32	18.63	417.318	18.63	563.367
		18.64	2355.72	18.64	405.724	18.64	467.696
		18.65	2309.32	18.65	359.323	18.65	417.621
		18.66	2401.38	18.66	451.383	18.66	522.434
		18.67	2307.67	18.67	357.675	18.67	391.711
		18.68	2406.73	18.68	456.727	18.68	426.926
		18.69	2297.86	18.69	347.86	18.69	507.233
		18.7	2263.52	18.7	313.517	18.7	462.037
		18.71	2250.2	18.71	300.198	18.71	505.476
		18.72	2531.34	18.72	581.342	18.72	460.76
		18.73	2308.17	18.73	358.168	18.73	522.402
		18.74	2339.9	18.74	389.901	18.74	465.172
		18.75	2372.43	18.75	422.427	18.75	504.027
		18.76	2297.93	18.76	347.93	18.76	379.328
		18.77	2291.15	18.77	341.151	18.77	493.054
		18.78	2403.68	18.78	453.678	18.78	410.726
		18.79	2355.76	18.79	405.758	18.79	433.11
		18.8	2328.63	18.8	378.627	18.8	488.526
		18.81	2272.97	18.81	322.967	18.81	480.7
		18.82	2380.71	18.82	430.712	18.82	427.344
		18.83	2282.99	18.83	332.986	18.83	435.671
		18.84	2347.15	18.84	397.145	18.84	450.98
		18.85	2399.43	18.85	449.435	18.85	469.211
		18.86	2357.63	18.86	407.631	18.86	467.603
		18.87	2453.54	18.87	503.539	18.87	366.891
		18.88	2410.06	18.88	460.058	18.88	387.731
		18.89	2243.66	18.89	293.657	18.89	404.012
		18.9	2350.29	18.9	400.287	18.9	406.674
		18.91	2329.39	18.91	379.388	18.91	418.946
		18.92	2415.1	18.92	465.102	18.92	522.711
		18.93	2358.48	18.93	408.48	18.93	464.685
		18.94	2368.96	18.94	418.961	18.94	497.484
		18.95	2336.05	18.95	386.052	18.95	429.613
		18.96	2454.77	18.96	504.77	18.96	441.127
		18.97	2351.36	18.97	401.357	18.97	548.575
		18.98	2390.52	18.98	440.522	18.98	500.742
		18.99	2442.11	18.99	492.113	18.99	491.452
		19	2385.35	19	435.349	19	520.061
		19.01	2499.05	19.01	549.051	19.01	365.407
		19.02	2381.77	19.02	431.768	19.02	537.457
		19.03	2362.35	19.03	412.351	19.03	479.996
		19.04	2429.88	19.04	479.884	19.04	456.271
		19.05	2386.48	19.05	436.478	19.05	513.103
		19.06	2322.42	19.06	372.419	19.06	565.888
		19.07	2324.91	19.07	374.914	19.07	460.454
		19.08	2351.08	19.08	401.077	19.08	495.091
		19.09	2401.1	19.09	451.103	19.09	494.332
		19.1	2399.35	19.1	449.352	19.1	512.888
		19.11	2466.26	19.11	516.26	19.11	475.859
		19.12	2398.28	19.12	448.277	19.12	475.004
		19.13	2364.95	19.13	414.945	19.13	482.848
		19.14	2385.38	19.14	435.379	19.14	471.74
		19.15	2308.14	19.15	358.144	19.15	555.104
		19.16	2382.97	19.16	432.97	19.16	495.056
		19.17	2400.53	19.17	450.529	19.17	454.985
		19.18	2456.51	19.18	506.511	19.18	472.568
		19.19	2488.6	19.19	538.605	19.19	579.331
		19.2	2461.9	19.2	511.898	19.2	591.466
		19.21	2403.65	19.21	453.649	19.21	467.57
		19.22	2341.49	19.22	391.486	19.22	486.127
		19.23	2366.18	19.23	416.183	19.23	487.663
		19.24	2474.58	19.24	524.578	19.24	510.26
		19.25	2433.07	19.25	483.073	19.25	398.622
		19.26	2311.74	19.26	361.741	19.26	468.196
		19.27	2443.71	19.27	493.709	19.27	508.663
		19.28	2292.82	19.28	342.824	19.28	461.312
		19.29	2308.71	19.29	358.707	19.29	501.344
		19.3	2305.01	19.3	355.015	19.3	448.144
		19.31	2382.79	19.31	432.785	19.31	377.404
		19.32	2300.28	19.32	350.276	19.32	412.108
		19.33	2441.46	19.33	491.462	19.33	617.845
		19.34	2376.36	19.34	426.357	19.34	515.967
		19.35	2375.69	19.35	425.69	19.35	426.458
		19.36	2453.81	19.36	503.81	19.36	496.968
		19.37	2495.43	19.37	545.434	19.37	415.185
		19.38	2504.36	19.38	554.364	19.38	525.784
		19.39	2398.79	19.39	448.791	19.39	499.085
		19.4	2243.52	19.4	293.518	19.4	457.882
		19.41	2297.93	19.41	347.927	19.41	345.403
		19.42	2311.49	19.42	361.495	19.42	332.221
		19.43	2394.15	19.43	444.15	19.43	501.561
		19.44	2498.82	19.44	548.824	19.44	395.684
		19.45	2344.68	19.45	394.682	19.45	521.661
		19.46	2263.59	19.46	313.591	19.46	420.819
		19.47	2384.19	19.47	434.195	19.47	531.799
		19.48	2453.87	19.48	503.87	19.48	506.341
		19.49	2488.81	19.49	538.812	19.49	589.547
		19.5	2429.72	19.5	479.72	19.5	571.012
		19.51	2458.69	19.51	508.685	19.51	415.584
		19.52	2538.07	19.52	588.069	19.52	491.485
		19.53	2398.01	19.53	448.006	19.53	505.294
		19.54	2436.95	19.54	486.948	19.54	698.667
		19.55	2407.71	19.55	457.708	19.55	478.061
		19.56	2455.21	19.56	505.212	19.56	475.349
		19.57	2391.52	19.57	441.518	19.57	580.98
		19.58	2497.73	19.58	547.731	19.58	369.035
		19.59	2413.17	19.59	463.166	19.59	449.912
		19.6	2460.08	19.6	510.084	19.6	365.79
		19.61	2439.05	19.61	489.053	19.61	568.638
		19.62	2479.89	19.62	529.894	19.62	453.888
		19.63	2517.88	19.63	567.878	19.63	404.036
		19.64	2470.78	19.64	520.776	19.64	481.09
		19.65	2451.52	19.65	501.519	19.65	501.032
		19.66	2309.74	19.66	359.744	19.66	519
		19.67	2428.51	19.67	478.507	19.67	534.024
		19.68	2419.25	19.68	469.254	19.68	471.656
		19.69	2283.41	19.69	333.411	19.69	551.685
		19.7	2339.71	19.7	389.711	19.7	509.65
		19.71	2384.17	19.71	434.173	19.71	622.405
		19.72	2356.26	19.72	406.258	19.72	491.579
		19.73	2410.28	19.73	460.276	19.73	488.998
		19.74	2476.02	19.74	526.018	19.74	389.796
		19.75	2447.46	19.75	497.46	19.75	471.108
		19.76	2411.14	19.76	461.138	19.76	349.215
		19.77	2339.24	19.77	389.236	19.77	539.702
		19.78	2375.38	19.78	425.378	19.78	582.839
		19.79	2375.98	19.79	425.983	19.79	590.097
		19.8	2343.11	19.8	393.105	19.8	526.348
		19.81	2391.11	19.81	441.107	19.81	297.993
		19.82	2348	19.82	397.995	19.82	406.918
		19.83	2405.28	19.83	455.28	19.83	495.099
		19.84	2419.42	19.84	469.417	19.84	504.503
		19.85	2468.88	19.85	518.877	19.85	544.658
		19.86	2384.59	19.86	434.594	19.86	490.326
		19.87	2436.62	19.87	486.625	19.87	408.546
		19.88	2466.46	19.88	516.456	19.88	590.98
		19.89	2489.08	19.89	539.082	19.89	473.491
		19.9	2452.27	19.9	502.272	19.9	498.838
		19.91	2323.45	19.91	373.454	19.91	555.974
		19.92	2303.94	19.92	353.944	19.92	487.405
		19.93	2295.93	19.93	345.933	19.93	541.581
		19.94	2410.57	19.94	460.57	19.94	450.677
		19.95	2422.62	19.95	472.615	19.95	447.554
		19.96	2430.73	19.96	480.734	19.96	552.836
		19.97	2426.77	19.97	476.775	19.97	478.154
		19.98	2363.43	19.98	413.428	19.98	426.777
		19.99	2351.74	19.99	401.736	19.99	413.422
		20	2499.8	20	549.802	20	357.087
		20.01	2448.68	20.01	498.677	20.01	338.994
		20.02	2439.57	20.02	489.569	20.02	477.7
		20.03	2563.46	20.03	613.465	20.03	556.53
		20.04	2437.78	20.04	487.779	20.04	483.856
		20.05	2367.35	20.05	417.35	20.05	593.089
		20.06	2295.97	20.06	345.965	20.06	519.085
		20.07	2365.71	20.07	415.705	20.07	700.947
		20.08	2380.81	20.08	430.807	20.08	611.355
		20.09	2371.57	20.09	421.573	20.09	434.711
		20.1	2461.43	20.1	511.426	20.1	491.244
		20.11	2434.82	20.11	484.817	20.11	515.952
		20.12	2362.88	20.12	412.882	20.12	370.437
		20.13	2329.65	20.13	379.647	20.13	594.613
		20.14	2382.91	20.14	432.914	20.14	437.75
		20.15	2343.28	20.15	393.285	20.15	506.351
		20.16	2538.77	20.16	588.767	20.16	476.765
		20.17	2424.38	20.17	474.379	20.17	582.836
		20.18	2532.3	20.18	582.298	20.18	462.246
		20.19	2441.62	20.19	491.617	20.19	422.987
		20.2	2455.54	20.2	505.544	20.2	525.982
		20.21	2515.07	20.21	565.075	20.21	477.328
		20.22	2468.5	20.22	518.501	20.22	487.8
		20.23	2393.18	20.23	443.176	20.23	514.451
		20.24	2505.8	20.24	555.804	20.24	516.167
		20.25	2455.87	20.25	505.873	20.25	486.656
		20.26	2546.3	20.26	596.303	20.26	562.068
		20.27	2384.61	20.27	434.613	20.27	543.511
		20.28	2429.91	20.28	479.911	20.28	464.201
		20.29	2468.05	20.29	518.05	20.29	478.948
		20.3	2401.47	20.3	451.474	20.3	524.694
		20.31	2316.74	20.31	366.742	20.31	555.099
		20.32	2459.79	20.32	509.789	20.32	569.755
		20.33	2490.29	20.33	540.294	20.33	528.956
		20.34	2487.4	20.34	537.397	20.34	562.155
		20.35	2517.99	20.35	567.99	20.35	441.652
		20.36	2500.27	20.36	550.268	20.36	506.716
		20.37	2437	20.37	487.001	20.37	532.521
		20.38	2513.88	20.38	563.884	20.38	599.366
		20.39	2418.69	20.39	468.692	20.39	505.869
		20.4	2474.65	20.4	524.647	20.4	661.893
		20.41	2573.23	20.41	623.232	20.41	486.621
		20.42	2403.8	20.42	453.804	20.42	559.659
		20.43	2440.71	20.43	490.71	20.43	707.581
		20.44	2424.47	20.44	474.472	20.44	409.194
		20.45	2486.97	20.45	536.968	20.45	424.259
		20.46	2332.61	20.46	382.612	20.46	437.283
		20.47	2471.3	20.47	521.302	20.47	433.549
		20.48	2333.77	20.48	383.773	20.48	361.908
		20.49	2435.84	20.49	485.837	20.49	610.757
		20.5	2419.43	20.5	469.435	20.5	576.183
		20.51	2451.32	20.51	501.315	20.51	545.28
		20.52	2594.9	20.52	644.901	20.52	485.632
		20.53	2548.2	20.53	598.2	20.53	484.281
		20.54	2344.82	20.54	394.822	20.54	397.752
		20.55	2378.56	20.55	428.564	20.55	429.822
		20.56	2498.43	20.56	548.426	20.56	513.262
		20.57	2407.27	20.57	457.274	20.57	558.605
		20.58	2408.13	20.58	458.129	20.58	575.756
		20.59	2403.88	20.59	453.877	20.59	533.963
		20.6	2456.6	20.6	506.599	20.6	581.027
		20.61	2423	20.61	472.996	20.61	368.101
		20.62	2453.08	20.62	503.079	20.62	523.081
		20.63	2443.08	20.63	493.08	20.63	523.095
		20.64	2404.98	20.64	454.978	20.64	475.161
		20.65	2377.09	20.65	427.089	20.65	595.95
		20.66	2470.41	20.66	520.409	20.66	567.023
		20.67	2477.26	20.67	527.256	20.67	495.858
		20.68	2638.47	20.68	688.474	20.68	431.287
		20.69	2376.07	20.69	426.071	20.69	520.749
		20.7	2365.05	20.7	415.05	20.7	590.268
		20.71	2401.52	20.71	451.524	20.71	597.22
		20.72	2477.92	20.72	527.918	20.72	605.893
		20.73	2456.21	20.73	506.205	20.73	527.274
		20.74	2383.69	20.74	433.692	20.74	677.695
		20.75	2473.26	20.75	523.26	20.75	486.833
		20.76	2487.73	20.76	537.73	20.76	545.561
		20.77	2418.48	20.77	468.475	20.77	548.017
		20.78	2458.23	20.78	508.226	20.78	585.772
		20.79	2365.75	20.79	415.748	20.79	512.294
		20.8	2336.75	20.8	386.754	20.8	522.781
		20.81	2484.29	20.81	534.295	20.81	600.185
		20.82	2387.53	20.82	437.531	20.82	476.795
		20.83	2400.41	20.83	450.411	20.83	554.834
		20.84	2443.06	20.84	493.064	20.84	447.68
		20.85	2346.21	20.85	396.21	20.85	430.142
		20.86	2489.38	20.86	539.384	20.86	469.856
		20.87	2453.59	20.87	503.586	20.87	611.043
		20.88	2508.11	20.88	558.107	20.88	457.055
		20.89	2543.43	20.89	593.425	20.89	505.896
		20.9	2423.19	20.9	473.193	20.9	521.247
		20.91	2286.73	20.91	336.726	20.91	526.429
		20.92	2498.63	20.92	548.627	20.92	493.633
		20.93	2538.03	20.93	588.026	20.93	538.382
		20.94	2451.6	20.94	501.604	20.94	467.885
		20.95	2411.71	20.95	461.71	20.95	498.698
		20.96	2560.9	20.96	610.898	20.96	637.492
		20.97	2391.02	20.97	441.023	20.97	584.464
		20.98	2447.84	20.98	497.838	20.98	678.184
		20.99	2407.94	20.99	457.942	20.99	475.897
		21	2491.05	21	541.053	21	601.136
		21.01	2541.8	21.01	591.802	21.01	529.491
		21.02	2453.82	21.02	503.824	21.02	446.071
		21.03	2478.25	21.03	528.255	21.03	459.058
		21.04	2387.77	21.04	437.769	21.04	489.238
		21.05	2437.51	21.05	487.512	21.05	564.896
		21.06	2351.27	21.06	401.275	21.06	522.638
		21.07	2473.41	21.07	523.41	21.07	534.08
		21.08	2567.17	21.08	617.173	21.08	613.408
		21.09	2430.18	21.09	480.184	21.09	430.703
		21.1	2523.99	21.1	573.988	21.1	607.758
		21.11	2388.49	21.11	438.485	21.11	466.152
		21.12	2537.27	21.12	587.268	21.12	492.966
		21.13	2421.77	21.13	471.769	21.13	425.859
		21.14	2480.17	21.14	530.169	21.14	525.834
		21.15	2436.2	21.15	486.199	21.15	531.139
		21.16	2492.32	21.16	542.324	21.16	498.002
		21.17	2441.89	21.17	491.888	21.17	440.102
		21.18	2366.83	21.18	416.825	21.18	422.882
		21.19	2433.9	21.19	483.901	21.19	412.463
		21.2	2410.6	21.2	460.601	21.2	490.034
		21.21	2537.74	21.21	587.739	21.21	512.119
		21.22	2527.34	21.22	577.337	21.22	451.547
		21.23	2434.21	21.23	484.208	21.23	615.291
		21.24	2444.59	21.24	494.595	21.24	656.33
		21.25	2336.17	21.25	386.166	21.25	607.624
		21.26	2487.24	21.26	537.244	21.26	610.096
		21.27	2371.72	21.27	421.721	21.27	540.592
		21.28	2325.54	21.28	375.545	21.28	636.432
		21.29	2488.44	21.29	538.438	21.29	448.669
		21.3	2425.32	21.3	475.322	21.3	536.749
		21.31	2379.4	21.31	429.399	21.31	508.389
		21.32	2495.21	21.32	545.21	21.32	523.193
		21.33	2523.63	21.33	573.634	21.33	690.738
		21.34	2407.3	21.34	457.3	21.34	509.308
		21.35	2468.51	21.35	518.514	21.35	534.653
		21.36	2336.59	21.36	386.589	21.36	638.201
		21.37	2522.21	21.37	572.214	21.37	623.797
		21.38	2341.53	21.38	391.53	21.38	476.931
		21.39	2468.71	21.39	518.71	21.39	432.52
		21.4	2463.84	21.4	513.838	21.4	664.274
		21.41	2382.37	21.41	432.365	21.41	693.509
		21.42	2553.21	21.42	603.206	21.42	556.239
		21.43	2589.47	21.43	639.469	21.43	637.069
		21.44	2459.93	21.44	509.932	21.44	622.946
		21.45	2361.68	21.45	411.681	21.45	523.607
		21.46	2432.14	21.46	482.137	21.46	599.215
		21.47	2406.84	21.47	456.844	21.47	622.734
		21.48	2421.28	21.48	471.278	21.48	556
		21.49	2434.67	21.49	484.668	21.49	380.177
		21.5	2585.7	21.5	635.698	21.5	577.628
		21.51	2547.73	21.51	597.729	21.51	632.504
		21.52	2362.29	21.52	412.288	21.52	578.222
		21.53	2490.59	21.53	540.586	21.53	685.268
		21.54	2366.1	21.54	416.096	21.54	602.402
		21.55	2369.27	21.55	419.274	21.55	488.629
		21.56	2353.05	21.56	403.053	21.56	511.303
		21.57	2366.02	21.57	416.02	21.57	509.344
		21.58	2490.49	21.58	540.489	21.58	613.275
		21.59	2461.83	21.59	511.834	21.59	541.717
		21.6	2481.44	21.6	531.438	21.6	471.22
		21.61	2387.81	21.61	437.805	21.61	510.965
		21.62	2590.4	21.62	640.399	21.62	680.636
		21.63	2485.71	21.63	535.711	21.63	572.394
		21.64	2459.54	21.64	509.537	21.64	540.378
		21.65	2379.65	21.65	429.655	21.65	579.071
		21.66	2526.15	21.66	576.146	21.66	523.968
		21.67	2479.59	21.67	529.594	21.67	512.417
		21.68	2346.08	21.68	396.079	21.68	589.234
		21.69	2434.48	21.69	484.477	21.69	535.528
		21.7	2433.17	21.7	483.166	21.7	556.741
		21.71	2317.76	21.71	367.756	21.71	476.803
		21.72	2429.76	21.72	479.758	21.72	596.789
		21.73	2543.63	21.73	593.633	21.73	549.975
		21.74	2424.6	21.74	474.599	21.74	589.524
		21.75	2436.22	21.75	486.216	21.75	590.558
		21.76	2456.7	21.76	506.695	21.76	442.785
		21.77	2400.44	21.77	450.438	21.77	476.77
		21.78	2547.54	21.78	597.542	21.78	567.413
		21.79	2425.19	21.79	475.185	21.79	450.626
		21.8	2377.46	21.8	427.461	21.8	470.103
		21.81	2555.35	21.81	605.351	21.81	526.091
		21.82	2419.49	21.82	469.492	21.82	517.676
		21.83	2549.83	21.83	599.834	21.83	588.9
		21.84	2586.86	21.84	636.864	21.84	500.291
		21.85	2454.63	21.85	504.633	21.85	543.783
		21.86	2360.01	21.86	410.007	21.86	499.262
		21.87	2341.9	21.87	391.901	21.87	680.844
		21.88	2386.43	21.88	436.434	21.88	540.782
		21.89	2437.16	21.89	487.16	21.89	522.824
		21.9	2356.27	21.9	406.274	21.9	624.565
		21.91	2404.59	21.91	454.586	21.91	704.017
		21.92	2331.15	21.92	381.146	21.92	549.837
		21.93	2293.14	21.93	343.135	21.93	611.692
		21.94	2477.29	21.94	527.288	21.94	593.719
		21.95	2419.65	21.95	469.648	21.95	501.674
		21.96	2434.15	21.96	484.146	21.96	667.608
		21.97	2308.82	21.97	358.82	21.97	476.535
		21.98	2439.94	21.98	489.94	21.98	498.1
		21.99	2438.87	21.99	488.869	21.99	555.348
		22	2356.39	22	406.392	22	476.677
		22.01	2322.66	22.01	600.691	22.01	620.76
		22.02	2468.07	22.02	674.581	22.02	525.676
		22.03	2548.06	22.03	700.415	22.03	573.561
		22.04	2506.57	22.04	484.963	22.04	631.58
		22.05	2424.26	22.05	623.449	22.05	559.361
		22.06	2530.34	22.06	486.041	22.06	523.695
		22.07	2625.98	22.07	461.524	22.07	737.995
		22.08	2395.6	22.08	541.361	22.08	590.372
		22.09	2217.82	22.09	576.477	22.09	611.082
		22.1	2483.86	22.1	541.582	22.1	542.147
		22.11	2597.96	22.11	565.921	22.11	640.587
		22.12	2578.03	22.12	607.633	22.12	544.541
		22.13	2484.71	22.13	474.376	22.13	572.802
		22.14	2485.37	22.14	421.711	22.14	590.233
		22.15	2464.48	22.15	489.577	22.15	747.529
		22.16	2346.1	22.16	454.554	22.16	501.581
		22.17	2378.36	22.17	527.189	22.17	478.874
		22.18	2390.4	22.18	544.278	22.18	553.439
		22.19	2586.82	22.19	582.638	22.19	525.463
		22.2	2502.12	22.2	770.962	22.2	590.021
		22.21	2608.07	22.21	698.829	22.21	648.539
		22.22	2642.24	22.22	684.954	22.22	615.166
		22.23	2645.81	22.23	500.47	22.23	690.562
		22.24	2480.14	22.24	568	22.24	592.67
		22.25	2741.77	22.25	500.866	22.25	643.403
		22.26	2709.12	22.26	476.902	22.26	627.689
		22.27	2583.37	22.27	417.49	22.27	679.686
		22.28	2647.37	22.28	578.21	22.28	749.46
		22.29	2611.36	22.29	530.361	22.29	555.202
		22.3	2473.09	22.3	584.013	22.3	498.253
		22.31	2481.02	22.31	546.491	22.31	556.426
		22.32	2477.04	22.32	688.105	22.32	597.427
		22.33	2525.57	22.33	500.735	22.33	677.315
		22.34	2560.64	22.34	573.375	22.34	531.261
		22.35	2453.53	22.35	452.265	22.35	600.195
		22.36	2757.75	22.36	461.57	22.36	619.73
		22.37	2670.18	22.37	530.862	22.37	608.718
		22.38	2615.29	22.38	564.504	22.38	434.818
		22.39	2651.03	22.39	569.68	22.39	617.2
		22.4	2424.72	22.4	501.043	22.4	454.149
		22.41	2487.29	22.41	537.393	22.41	599.287
		22.42	2450.69	22.42	616.545	22.42	453.66
		22.43	2598.5	22.43	579.739	22.43	500.888
		22.44	2606.11	22.44	576.198	22.44	578.2
		22.45	2611.72	22.45	458.338	22.45	582.613
		22.46	2494.99	22.46	326.139	22.46	585.071
		22.47	2318.61	22.47	566.91	22.47	680.061
		22.48	2646.59	22.48	624.36	22.48	563.434
		22.49	2576.29	22.49	558.879	22.49	642.935
		22.5	2687.04	22.5	547.696	22.5	644.226
		22.51	2587.65	22.51	502.885	22.51	576.328
		22.52	2521.82	22.52	498.745	22.52	622.961
		22.53	2655.81	22.53	531.634	22.53	734.615
		22.54	2426.45	22.54	597.843	22.54	546.24
		22.55	2449.51	22.55	513.395	22.55	488.986
		22.56	2773.64	22.56	587.877	22.56	629.503
		22.57	2814.9	22.57	654.456	22.57	521.049
		22.58	2640.44	22.58	515.201	22.58	628.309
		22.59	2634.19	22.59	494.655	22.59	529.824
		22.6	2640.04	22.6	461.438	22.6	422.932
		22.61	2596.38	22.61	451.685	22.61	628.885
		22.62	2726.27	22.62	569.599	22.62	702.956
		22.63	2637.7	22.63	545.788	22.63	582.008
		22.64	2529.43	22.64	663.58	22.64	534.858
		22.65	2719.5	22.65	508.883	22.65	542.102
		22.66	2544.19	22.66	455.019	22.66	691.573
		22.67	2579.49	22.67	506.184	22.67	698.267
		22.68	2704.71	22.68	531.581	22.68	661.304
		22.69	2640.9	22.69	693.239	22.69	575.332
		22.7	2672.3	22.7	537.013	22.7	661.317
		22.71	2598.54	22.71	501.952	22.71	684.772
		22.72	2475.79	22.72	553.06	22.72	502.39
		22.73	2415.18	22.73	480.895	22.73	518.99
		22.74	2504.18	22.74	770.076	22.74	686.834
		22.75	2287.6	22.75	676.848	22.75	662.318
		22.76	2431.72	22.76	568.222	22.76	687.197
		22.77	2633.78	22.77	384.31	22.77	606.394
		22.78	2649.69	22.78	646.568	22.78	493.549
		22.79	2458	22.79	551.194	22.79	584.056
		22.8	2536.81	22.8	642.717	22.8	628.806
		22.81	2610.77	22.81	550.184	22.81	707.321
		22.82	2578.01	22.82	623.691	22.82	795.193
		22.83	2612.02	22.83	510.449	22.83	626.566
		22.84	2567.26	22.84	557.12	22.84	583.712
		22.85	2649.95	22.85	508.307	22.85	669.498
		22.86	2557.68	22.86	661.3	22.86	539.203
		22.87	2560.91	22.87	601.674	22.87	543.421
		22.88	2409.92	22.88	616.775	22.88	617.274
		22.89	2429.32	22.89	486.784	22.89	534.72
		22.9	2444.56	22.9	574.394	22.9	554.474
		22.91	2502.25	22.91	724.78	22.91	650.421
		22.92	2545.39	22.92	577.839	22.92	595.551
		22.93	2508.68	22.93	691.396	22.93	458.985
		22.94	2442.51	22.94	602.488	22.94	452.494
		22.95	2518.04	22.95	609.347	22.95	684.355
		22.96	2457.29	22.96	566.934	22.96	656.628
		22.97	2534.85	22.97	535.66	22.97	626.82
[truncated: 1,203 more rows]

## Sheet: Fig. 3c
			TpPa-SO3H		TpPa-PO3H2		TpPa-CO2H
		Channel size (nm)	Intensity (a.u.)	Channel size (nm)	Intensity (a.u.)	Channel size (nm)	Intensity (a.u.)		Note: The curves have been vertically moved.
		0.3873	2.889e-05	0.3873	0.03063	0.3873	5.6116e-06
		0.4167	3.7938e-05	0.4167	0.02769	0.4167	9.0861e-06
		0.4483	4.8847e-05	0.4483	0.02489	0.4483	1.3838e-05
		0.4822	6.2566e-05	0.4822	0.02238	0.4822	2.0824e-05
		0.5188	7.9722e-05	0.5188	0.02014	0.5188	3.0968e-05
		0.5581	0.00010105	0.5581	0.01814	0.5581	4.5505e-05
		0.6005	0.00012744	0.6005	0.01636	0.6005	6.6072e-05
		0.646	0.00016008	0.646	0.01476	0.646	9.4793e-05
		0.695	0.00020317	0.695	0.01333	0.695	0.00013438
		0.7477	0.00028723	0.7477	0.01206	0.7477	0.00018821
		0.8043	0.00060818	0.8043	0.01092	0.8043	0.00026046
		0.8653	0.00204	0.8653	0.00991	0.8653	0.0003561
		0.931	0.00711	0.931	0.00902	0.931	0.00048099
		1.0015	0.0201	1.0015	0.00845	1.0015	0.00064183
		1.0775	0.04328	1.0775	0.01108	1.0775	0.00086291
		1.1592	0.07065	1.1592	0.02816	1.1592	0.01548
		1.2471	0.0879	1.2471	0.06245	1.2471	0.0525
		1.3416	0.0837	1.3416	0.08507	1.3416	0.05508
		1.4433	0.06103	1.4433	0.07458	1.4433	0.04141
		1.5528	0.03414	1.5528	0.03925	1.5528	0.00309
		1.6705	0.0151	1.6705	0.01281	1.6705	0.00343
		1.7972	0.00612	1.7972	0.00565	1.7972	0.00415
		1.9334	0.00336	1.9334	0.00489	1.9334	0.00495
		2.08	0.00299	2.08	0.00486	2.08	0.00584
		2.2377	0.00328	2.2377	0.00493	2.2377	0.0068
		2.4074	0.0037	2.4074	0.00507	2.4074	0.00782
		2.5899	0.00417	2.5899	0.00527	2.5899	0.00888
		2.7863	0.00468	2.7863	0.00554	2.7863	0.00996
		2.9976	0.00521	2.9976	0.00587	2.9976	0.01103
		3.2248	0.00577	3.2248	0.00625	3.2248	0.01206
		3.4694	0.00636	3.4694	0.00669	3.4694	0.01302
		3.7324	0.00696	3.7324	0.00718	3.7324	0.01388
		4.0154	0.00757	4.0154	0.0077	4.0154	0.0146
		4.3199	0.00818	4.3199	0.00826	4.3199	0.01517
		4.6474	0.00879	4.6474	0.00884	4.6474	0.01556
		4.9998	0.00939	4.9998	0.00942	4.9998	0.01575
		5.3789	0.00996	5.3789	0.01	5.3789	0.01575
		5.7867	0.01051	5.7867	0.01057	5.7867	0.01554
		6.2255	0.01102	6.2255	0.01112	6.2255	0.01514
		6.6975	0.01148	6.6975	0.01162	6.6975	0.01456
		7.2053	0.01189	7.2053	0.01207	7.2053	0.01382
		7.7516	0.01223	7.7516	0.01245	7.7516	0.01295
		8.3394	0.0125	8.3394	0.01277	8.3394	0.01198
		8.9717	0.0127	8.9717	0.013	8.9717	0.01094
		9.6519	0.01283	9.6519	0.01314	9.6519	0.00986
		10.384	0.01287	10.384	0.01319	10.384	0.00877
		11.171	0.01283	11.171	0.01315	11.171	0.0077
		12.018	0.01271	12.018	0.01301	12.018	0.00667
		12.929	0.01251	12.929	0.01277	12.929	0.00571
		13.91	0.01224	13.91	0.01245	13.91	0.00482
		14.964	0.0119	14.964	0.01204	14.964	0.00402
		16.099	0.01149	16.099	0.01156	16.099	0.00331
		17.32	0.01103	17.32	0.01102	17.32	0.00269
		18.633	0.01052	18.633	0.01042	18.633	0.00215
		20.046	0.00998	20.046	0.00979	20.046	0.0017
		21.565	0.01268	21.565	0.01277	21.565	0.00133
		23.2	0.01345	23.2	0.01361	23.2	0.00103
		24.96	0.01298	24.96	0.01308	24.96	0.00171
		26.852	0.00887	26.852	0.0085	26.852	0.00667
		28.888	0.00691	28.888	0.00633	28.888	0.00712
		31.078	0.0063	31.078	0.00567	31.078	0.0062
		33.435	0.00571	33.435	0.00504	33.435	0.00063069
		35.97	0.00514	35.97	0.00445	35.97	0.00016317
		38.697	0.0046	38.697	0.00389	38.697	0.00011443
		41.631	0.00408	41.631	0.00338	41.631	7.9386e-05
		44.788	0.00361	44.788	0.00292	44.788	5.4356e-05
		48.184	0.00316	48.184	0.00249	48.184	3.6732e-05
		51.837	0.00276	51.837	0.00212	51.837	2.4498e-05
		55.767	0.00239	55.767	0.00178	55.767	1.6126e-05
		59.996	0.00205	59.996	0.00149	59.996	1.0507e-05
		64.545	0.00176	64.545	0.00123	64.545	7.1957e-06
		69.439	0.00149	69.439	0.00102	69.439	8.3507e-06
		74.703	0.00126	74.703	0.00082994	74.703	2.2879e-05
		80.368	0.00106	80.368	0.00067267	80.368	6.1232e-05
		86.461	0.00087893	86.461	0.0005411	86.461	0.0001114
		93.017	0.00072747	93.017	0.00043202	93.017	0.00013619
		100.07	0.00059822	100.07	0.00034237	100.07	0.00011318
		107.66	0.00048878	107.66	0.00026935	107.66	6.2083e-05
		115.82	0.00039677	115.82	0.00021038	115.82	2.1296e-05
		124.6	0.00032002	124.6	0.00016316	124.6	4.3752e-06
		134.05	0.00025644	134.05	0.00012566	134.05	5.4175e-07
		144.21	0.00020417	144.21	9.614e-05	144.21	5.4379e-08
		155.15	0.0001615	155.15	7.3082e-05	155.15	1.2816e-08
		166.91	0.00012693	166.91	5.5215e-05	166.91	6.2882e-09
		179.57	9.9112e-05	179.57	4.1482e-05	179.57	3.3395e-09
		193.18	7.6892e-05	193.18	3.1003e-05	193.18	1.7569e-09
		207.83	5.9268e-05	207.83	2.3068e-05	207.83	9.1224e-10
		223.59	4.5389e-05	223.59	1.71e-05	223.59	4.6746e-10
		240.54	3.4536e-05	240.54	1.2642e-05	240.54	2.364e-10
		258.78	2.6108e-05	258.78	9.3313e-06	258.78	1.1799e-10
		278.4	1.9609e-05	278.4	6.8868e-06	278.4	5.8113e-11
		299.51	1.4633e-05	299.51	5.0904e-06	299.51	2.8248e-11
		322.22	1.0849e-05	322.22	3.7752e-06	322.22	1.3551e-11
		346.65	7.9916e-06	346.65	2.8149e-06	346.65	6.4153e-12
		372.93	5.8488e-06	372.93	2.1145e-06	372.93	2.9973e-12
		401.21	4.2528e-06	401.21	1.6035e-06	401.21	1.382e-12
		431.63	3.0724e-06	431.63	1.2297e-06	431.63	6.2886e-13
		464.35	2.1121e-06	464.35	9.2673e-07	464.35	2.2608e-13

## Sheet: Fig. 3f
		Membrane sample	Water contact angle (°)	Standard Deviation
		TpPa-SO3H	29.2	1.3
		TpPa-PO3H2	39.2	0.6
		TpPa-CO2H	66.7	0.7

## Sheet: Fig. 3g
			TpPa-SO3H		TpPa-PO3H2		TpPa-CO2H
		Time (s)	Δmad/mCOF (mg/mg)	Time (s)	Δmad/mCOF (mg/mg)	Time (s)	Δmad/mCOF (mg/mg)
		0.71963	-0.02804	0.19183	0.05807	0.55216	0.05512
		3.50507	-0.02569	0.58603	0.05727	2.10421	0.05523
		4.61882	-0.02454	0.80829	0.05749	2.6244	0.05564
		5.40367	-0.02333	1.05354	0.05737	3.2207	0.05567
		6.77	-0.02258	1.28622	0.05697	3.73625	0.05589
		7.67126	-0.0219	1.51403	0.05704	4.25647	0.05642
		8.53442	-0.02118	1.745	0.05632	4.77723	0.05717
		9.65741	-0.02051	1.97329	0.05753	5.29749	0.05784
		11.0603	-0.02052	2.20459	0.05805	5.82827	0.0576
		12.2429	-0.01958	2.43396	0.05745	6.77465	0.05951
		13.9409	-0.01822	2.66311	0.05787	7.2718	0.05974
		15.0904	-0.01788	2.89365	0.05888	7.78529	0.05913
		16.507	-0.01785	3.12674	0.05854	8.31185	0.05959
		17.4214	-0.01754	3.35419	0.06012	8.8005	0.05969
		19.0524	-0.01717	3.57782	0.06016	9.32208	0.05971
		19.9688	-0.01656	3.80192	0.06102	9.82584	0.06009
		21.5779	-0.01611	4.0472	0.06201	10.3483	0.06012
		23.1312	-0.01576	4.28052	0.06283	11.2821	0.06129
		24.4566	-0.0131	4.51527	0.06376	11.7944	0.06132
		26.0786	-0.01141	4.74756	0.06481	12.2945	0.06166
		27.4428	-0.01048	4.9789	0.0656	12.7912	0.06178
		29.2388	-0.00919	5.20304	0.06644	13.3016	0.06107
		31.2793	-0.00935	5.43953	0.06663	13.791	0.05963
		32.4028	-0.00889	5.66971	0.06825	14.2941	0.0593
		34.3378	-0.00714	5.90035	0.06802	14.7883	0.05934
		35.7581	-0.00413	6.12987	0.06921	15.7141	0.05982
		37.8103	-0.00337	6.36465	0.06944	16.1982	0.06027
		39.5903	-0.0016	6.5909	0.07	16.7094	0.06093
		41.5248	-0.000571024	6.83488	0.07062	17.2179	0.06068
		43.1924	0.000742576	7.06296	0.07056	17.7184	0.06094
		44.7552	0.00165	7.29175	0.07136	18.2056	0.06114
		45.6214	0.00152	7.52771	0.07163	18.6895	0.06081
		47.1878	0.00195	7.76087	0.07202	19.6222	0.0609
		48.5495	0.00253	7.98891	0.07177	20.1188	0.06086
		50.1091	0.00262	8.22793	0.07188	20.6227	0.06075
		51.4396	0.00265	8.45886	0.07193	21.1296	0.06044
		52.3378	0.00223	8.68758	0.07271	21.6371	0.06083
		54.2072	0.00336	8.91593	0.07346	22.1519	0.06052
		55.1183	0.00297	9.14415	0.07285	22.6488	0.06004
		57.2591	6.69285	9.37837	0.07275	23.5774	0.05954
		58.8194	7.71695	9.64314	0.07326	24.0893	0.05979
		59.8124	8.21696	9.90362	0.07349	24.5896	0.05981
		60.3358	8.37	10.149	0.07373	25.1111	0.05889
		62.1952	8.82889	10.4015	0.07409	25.634	0.05918
		62.9367	8.82581	10.6535	0.07411	26.138	0.05867
		63.428	8.82582	10.8849	0.07305	27.0723	0.0589
		63.6609	8.82468	11.1206	0.07363	27.5882	0.0583
		63.9977	8.82456	11.3533	0.07373	28.1043	0.05847
		64.2254	8.82461	11.5878	0.07311	28.6164	0.05851
		64.4547	8.82503	11.8227	0.07383	29.1347	0.05838
		64.7915	8.8247	12.0552	0.07356	29.6466	0.0594
		65.2928	8.82484	12.2957	0.07487	30.5848	0.05785
		65.5436	8.82568	12.5308	0.07447	31.0723	0.05773
		65.7833	8.82592	12.7615	0.07446	31.5856	0.05693
		66.1418	8.82741	12.9888	0.07442	32.0844	0.05738
		66.5013	8.82827	13.2244	0.07412	32.599	0.05803
		66.7435	8.82768	13.4575	0.07445	33.0972	0.05698
		67.2638	8.82848	13.6928	0.07436	34.0294	0.05716
		67.4908	8.82786	13.9161	0.07515	34.5313	0.05678
		67.7171	8.82911	14.1516	0.07454	35.0205	0.05696
		68.0565	8.8289	14.3951	0.07523	35.5136	0.05638
		68.4167	8.82986	14.6286	0.07458	35.9887	0.05637
		68.6567	8.82958	14.8583	0.07562	36.4786	0.0562
		69.0596	8.82929	15.1027	0.07537	37.3924	0.05595
		69.3942	8.82972	15.3377	0.07843	37.8829	0.05564
		69.621	8.83038	15.5743	0.07638	38.3799	0.05484
		69.8456	8.83068	15.8078	0.07731	38.8696	0.05474
		70.1818	8.83096	16.0406	0.07703	40.8642	5.87242
		70.5201	8.83068	16.2757	0.07726	43.3541	7.58562
		70.9119	8.83098	16.5144	0.07688	43.892	7.77385
		71.1413	8.83079	16.7482	0.07689	44.2989	7.95394
		71.3695	8.8313	16.986	0.07718	44.7415	8.09077
		71.7086	8.83118	17.221	0.07703	45.1901	8.23525
		72.0456	8.83095	17.4545	0.07724	45.6248	8.39521
		72.268	8.83121	17.6871	0.07681	46.0474	8.52845
		72.793	8.83032	17.9229	0.07684	46.4353	8.63766
		73.0179	8.82989	18.1637	0.07714	46.6534	8.65029
		73.2489	8.82972	18.3964	0.07763	46.8672	8.64818
		73.5912	8.82991	18.6251	0.0777	47.0797	8.64621
		73.9275	8.8285	18.8514	0.07685	47.2934	8.64802
		74.3192	8.82929	19.0966	0.07745	47.5066	8.64776
		74.6525	8.82908	19.3278	0.07755	47.7188	8.64504
		74.8779	8.82915	19.5591	0.07709	47.936	8.64364
		75.1	8.82974	19.792	0.07653	48.1617	8.64502
		75.4402	8.82933	20.0289	0.07695	48.383	8.644
		75.9348	8.8301	20.2607	0.07658	48.5998	8.6446
		76.1573	8.83012	20.4952	0.07628	48.813	8.64474
		76.4938	8.83014	20.7285	0.07624	49.0506	8.64247
		76.7175	8.83067	20.9539	0.07597	49.2715	8.64344
		76.9404	8.83038	21.1948	0.07618	49.4928	8.64218
		77.2719	8.83067	21.4316	0.07578	49.7156	8.64219
		77.7662	8.83099	21.6634	0.07589	49.9267	8.64311
		77.9881	8.83147	21.8928	0.07581	50.1454	8.64366
		78.3202	8.83112	22.1323	0.07603	50.3641	8.64124
		78.5427	8.83217	22.3629	0.07608	50.5916	8.64113
		78.7665	8.83053	22.5971	0.0771	50.8131	8.6403
		78.9879	8.83168	22.8247	0.07713	51.028	8.64045
		79.4275	8.83137	23.0472	0.07763	51.2352	8.64105
		79.8246	8.83197	23.2799	0.07852	51.4477	8.64183
		80.0464	8.83209	23.5361	0.07854	51.662	8.64033
		80.3775	8.83248	23.785	0.07803	51.8778	8.63984
		80.6051	8.83216	24.0233	0.0786	52.1001	8.6404
		80.8274	8.83173	24.2721	0.07853	52.3198	8.63951
		81.1582	8.83222	24.5114	0.07756	52.5413	8.64029
		81.6515	8.83228	24.7416	0.07902	52.7653	8.6404
		81.8829	8.83207	24.9703	0.07823	52.9941	8.64089
		82.1183	8.83225	25.1984	0.07789	53.2142	8.64
		82.3362	8.83231	25.4282	0.07811	53.4368	8.63843
		82.6762	8.83291	25.6561	0.07816	53.6571	8.63921
		83.046	8.83262	25.8866	0.07798	53.8788	8.64041
		83.4666	8.83251	26.1153	0.07794	54.1014	8.63989
		83.692	8.8324	26.3441	0.0776	54.319	8.63821
		84.0239	8.8322	26.5736	0.078	54.5369	8.63842
		84.247	8.83286	26.8019	0.07707	54.7558	8.63798
		84.4684	8.83279	27.0299	0.07691	54.9679	8.63777
		84.9194	8.83266	27.2599	0.0769	55.1892	8.63922
		85.3564	8.83324	27.5268	0.07713	55.4119	8.64009
		85.5912	8.83371	27.7655	0.07695	55.6323	8.63811
		85.9319	8.83366	28.0087	0.07672	55.8468	8.63771
		86.1579	8.83363	28.2414	0.07811	56.0644	8.63624
		86.3893	8.83394	28.4799	0.0766	56.2773	8.63754
		86.8387	8.83389	28.7097	0.07647	56.4938	8.6384
		87.2336	8.83428	28.9382	0.07702	56.717	8.63933
		87.4497	8.83395	29.1758	0.07677	56.9366	8.63736
		87.8105	8.83535	29.4381	0.07641	57.1595	8.63692
		88.056	8.83503	29.6741	0.07681	57.3758	8.63638
		88.3024	8.83527	29.9415	0.07666	57.5879	8.63738
		88.7441	8.83482	30.1775	0.07582	57.803	8.63897
		89.1398	8.83487	30.4197	0.07606	58.0154	8.63726
		89.3621	8.83425	30.6569	0.07601	58.2277	8.63664
		89.5968	8.83486	30.8858	0.07565	58.4502	8.63607
		89.9504	8.83441	31.1175	0.07605	58.6888	8.63568
		90.1933	8.83515	31.3472	0.07613	58.9025	8.63631
		90.5426	8.8338	31.5764	0.07618	59.1153	8.63818
		90.7756	8.83398	31.8063	0.07611	59.3543	8.63731
		91.278	8.83471	32.0356	0.07629	59.567	8.63644
		91.5059	8.8352	32.265	0.07524	59.7808	8.63566
		91.7322	8.83515	32.4938	0.07528	60.0086	8.63626
		91.964	8.83493	32.7235	0.0759	60.2597	8.636
		92.4121	8.83491	32.9529	0.07572	60.4872	8.6376
		92.6399	8.83495	33.1938	0.07522	60.7034	8.63742
		93.0425	8.83469	33.4232	0.07632	60.9499	8.63652
		93.2785	8.83538	33.6562	0.0755	61.1639	8.63548
		93.6405	8.83563	33.8919	0.07538	61.3819	8.63479
		93.9754	8.83473	34.1511	0.07533	61.599	8.6356
		94.2027	8.83493	34.3789	0.07546	61.8158	8.6356
		94.4301	8.83512	34.6075	0.07442	62.0878	8.63654
		94.9689	8.83492	34.8394	0.07541	62.2995	8.63562
		95.1961	8.83524	35.0685	0.07427	62.5126	8.63474
		95.4203	8.8351	35.2979	0.07549	62.7253	8.63381
		95.7529	8.83525	35.526	0.07588	62.9526	8.63522
		96.0881	8.83569	35.7677	0.07459	63.1676	8.63439
		96.3095	8.83544	36.0188	0.07481	63.3842	8.63529
		96.6971	8.8361	36.2603	0.07401	63.608	8.63383
		97.037	8.83547	36.4921	0.07439	63.8239	8.63359
		97.2724	8.83614	36.7235	0.07441	64.0486	8.63401
		97.6214	8.83626	36.9517	0.07407	64.265	8.63389
		97.9611	8.83588	37.1887	0.0739	64.4813	8.63482
		98.1881	8.83596	37.4171	0.07471	64.7013	8.63599
		98.5692	8.83594	37.6476	0.07318	64.9249	8.63413
		98.9193	8.8362	37.8905	0.07382	65.138	8.63368
		99.1535	8.83621	38.1414	0.07374	65.3626	8.63417
		99.5237	8.8365	38.4248	0.07285	65.5791	8.63401
		99.8709	8.83613	38.6753	0.07349	65.8125	8.63568
		100.102	8.83672	38.9011	0.07327	66.0397	8.63513
		100.492	8.83712	39.1793	0.07373	66.2588	8.6335
		100.829	8.83783	39.426	0.07337	66.4812	8.63377
		101.161	8.83788	39.6847	0.07366	66.7352	8.63271
		101.4	8.83815	39.9266	0.07268	66.9847	8.63516
		101.77	8.83788	40.2034	0.07324	67.1936	8.6362
		102	8.83787	40.4498	0.07363	67.4391	8.63408
		102.384	8.83799	40.6942	0.07267	67.6744	8.63309
		102.72	8.83854	40.9497	0.07361	67.8937	8.63277
		103.055	8.83843	41.202	0.07274	68.1147	8.63202
		103.287	8.83869	41.4764	0.07295	68.3359	8.63349
		103.622	8.83897	41.729	0.0733	68.5694	8.63452
		103.851	8.83848	41.9844	0.07622	68.7936	8.63241
		104.24	8.83855	42.6745	5.56014	69.0171	8.63184
		104.467	8.83826	43.2087	6.56857	69.2455	8.6314
		104.91	8.83873	43.7043	6.86209	69.466	8.63273
		105.144	8.83817	43.971	6.93358	69.6929	8.63351
		105.368	8.83887	44.2461	6.98544	69.9115	8.63253
		105.591	8.83845	44.5853	7.05636	70.1252	8.63175
		106.096	8.83846	44.8056	7.10489	70.3425	8.63202
		106.43	8.83846	45.0247	7.14615	70.5591	8.63251
		106.666	8.83871	45.3663	7.21295	70.7765	8.63192
		106.894	8.83819	45.5854	7.24042	70.999	8.63402
		107.275	8.83805	45.8002	7.24701	71.2165	8.63263
		107.516	8.83832	46.0704	7.26018	71.4433	8.63138
		107.908	8.83885	46.2843	7.28186	71.6774	8.63233
		108.352	8.83891	46.5054	7.31633	71.898	8.63222
		108.581	8.8384	46.7219	7.33972	72.1282	8.63229
		108.806	8.83791	46.9321	7.36906	72.335	8.6332
		109.147	8.83776	47.1998	7.32252	72.5719	8.63277
		109.376	8.8379	47.418	7.34734	72.798	8.63246
		109.766	8.83793	47.6359	7.30475	73.0206	8.63123
		110.216	8.83876	47.8481	7.29952	73.2392	8.63181
		110.442	8.83828	48.0724	7.29941	73.4687	8.6317
		110.663	8.83861	48.2861	7.29478	73.6971	8.6313
		111.034	8.83817	48.4982	7.29149	73.9216	8.63189
		111.283	8.83876	48.7089	7.28146	74.1513	8.63192
		111.7	8.83878	48.9163	7.282	74.3677	8.63081
		112.172	8.83936	49.1333	7.27899	74.5873	8.63168
		112.388	8.8392	49.3692	7.2775	74.8174	8.63247
		112.61	8.83965	49.5823	7.27353	75.039	8.63287
		112.97	8.83957	49.8039	7.27076	75.2491	8.63179
		113.198	8.84005	50.0139	7.27055	75.4771	8.63126
		113.711	8.8405	50.2238	7.26818	75.6955	8.63123
		114.051	8.84011	50.4331	7.26721	75.9274	8.63165
		114.283	8.84107	50.6422	7.26583	76.1492	8.63286
		114.524	8.84028	50.8612	7.26395	76.3688	8.63336
		114.859	8.84126	51.0772	7.2621	76.5932	8.63185
		115.202	8.84061	51.2878	7.25977	76.8117	8.63112
		115.594	8.84083	51.4967	7.25909	77.0611	8.63128
		115.938	8.84093	51.7233	7.25846	77.2851	8.63131
		116.165	8.84183	51.9501	7.25751	77.5249	8.63117
		116.395	8.84122	52.1769	7.25511	77.761	8.62946
		116.85	8.84213	52.3975	7.25369	77.9844	8.63104
		117.078	8.84217	52.6207	7.25099	78.2121	8.63083
		117.471	8.84213	52.8442	7.25238	78.4289	8.6309
		117.808	8.84191	53.0848	7.25381	78.6409	8.63153
		118.058	8.84142	53.3022	7.25278	78.8629	8.63089
		118.29	8.84213	53.527	7.25118	79.0741	8.6312
		118.738	8.8424	53.7399	7.25162	79.2818	8.63194
		118.963	8.84229	53.9687	7.25041	79.5456	8.63148
		119.354	8.84314	54.1904	7.24948	79.7941	8.62891
		119.576	8.843	54.4113	7.25064	80.0051	8.62994
		119.899	8.84318	54.6647	7.24896	80.2454	8.62895
		120.125	8.84304	54.8832	7.25033	80.4643	8.63111
		120.47	8.84341	55.1491	7.2496	80.6863	8.63136
		120.695	8.84328	55.3944	7.24855	80.912	8.63092
		121.219	8.84373	55.6045	7.24811	81.1414	8.63144
		121.445	8.84396	55.8275	7.24944	81.3598	8.63093
		121.669	8.84331	56.0501	7.24856	81.5776	8.629
		121.903	8.84349	56.266	7.2474	81.7983	8.63052
		122.364	8.8438	56.4836	7.24709	82.0173	8.63036
		122.588	8.84334	56.7038	7.24668	82.2382	8.63114
		123.002	8.84424	56.9208	7.24851	82.4527	8.63191
		123.228	8.84385	57.1566	7.24811	82.6653	8.63132
		123.573	8.84452	57.3766	7.24731	82.8859	8.63062
		123.818	8.84436	57.6073	7.24772	83.1087	8.63029
		124.189	8.84454	57.8265	7.24844	83.3319	8.63066
		124.54	8.84439	58.04	7.24821	83.5713	8.63185
		124.938	8.84424	58.2538	7.24846	83.8053	8.63119
		125.187	8.84455	58.4862	7.24766	84.0189	8.6306
		125.436	8.84413	58.6962	7.24744	84.2317	8.63065
		125.773	8.84459	58.9185	7.24785	84.4482	8.63127
		126.128	8.84422	59.1475	7.24828	84.6607	8.63112
		126.376	8.84475	59.3657	7.24823	84.8709	8.63007
		126.884	8.84482	59.5928	7.24741	85.1003	8.63082
		127.136	8.84441	59.8306	7.24764	85.3189	8.6313
		127.359	8.84489	60.0632	7.24641	85.5514	8.63129
		127.579	8.8451	60.2803	7.24815	85.772	8.63149
		128.027	8.8457	60.5066	7.24664	86.0335	8.6299
		128.263	8.84444	60.721	7.24626	86.2451	8.63035
		128.67	8.84551	60.9365	7.24929	86.4576	8.63194
		129.021	8.84514	61.154	7.24682	86.6729	8.63153
		129.262	8.84485	61.3792	7.24733	86.8977	8.6317
		129.487	8.84459	61.5956	7.24772	87.1176	8.63185
		129.935	8.84501	61.8084	7.24636	87.3439	8.63202
		130.161	8.84553	62.0335	7.2467	87.5623	8.63159
		130.555	8.84521	62.2595	7.24801	87.7822	8.63139
		130.885	8.84512	62.4779	7.24692	88.0103	8.63178
		131.128	8.84575	62.7007	7.2469	88.2232	8.63244
		131.36	8.84527	62.908	7.24644	88.4418	8.63103
		131.807	8.8452	63.1031	7.24678	88.6649	8.6311
		132.043	8.84551	63.3056	7.24801	88.8824	8.63106
		132.435	8.84574	63.5225	7.24632	89.1044	8.63143
		132.776	8.84621	63.7456	7.24665	89.3243	8.63154
		132.998	8.8461	63.9671	7.2472	89.5393	8.63217
		133.23	8.84562	64.1858	7.24719	89.7542	8.63109
		133.57	8.8459	64.4086	7.24582	89.9704	8.63112
		133.905	8.8459	64.6331	7.24669	90.1872	8.63297
		134.322	8.84587	64.8756	7.24709	90.4055	8.6319
		134.563	8.84571	65.0823	7.24613	90.6195	8.63278
		134.811	8.84516	65.3233	7.24604	90.8319	8.63136
		135.165	8.84548	65.5501	7.24625	91.0685	8.63205
		135.542	8.84559	65.7667	7.24602	91.2814	8.63138
		135.833	8.84567	65.9877	7.24578	91.5013	8.63135
		136.197	8.84659	66.2152	7.24696	91.7222	8.6302
		136.588	8.84645	66.4372	7.24587	91.9353	8.63093
		136.81	8.8464	66.6443	7.24411	92.1782	8.63117
		137.147	8.84659	66.884	7.24507	92.4055	8.63039
		137.478	8.84582	67.1072	7.24711	92.6273	8.62988
		137.711	8.84581	67.3327	7.24516	92.8513	8.62936
		137.937	8.84691	67.562	7.24675	93.0581	8.63035
		138.453	8.84697	67.7842	7.24672	93.2799	8.63241
		138.689	8.84731	68.0069	7.24512	93.5046	8.6326
		139.048	8.84742	68.251	7.24529	93.7186	8.63066
		139.38	8.84726	68.4927	7.2448	93.9423	8.63088
		139.62	8.84707	68.7113	7.24585	94.164	8.63049
		139.845	8.8474	68.9246	7.24616	94.384	8.63045
		140.349	8.84745	69.1402	7.24488	94.6085	8.63163
		140.58	8.84709	69.3572	7.24437	94.8238	8.63293
		140.937	8.84722	69.5922	7.24293	95.0438	8.63087
		141.273	8.84774	69.8073	7.2445	95.2813	8.63019
		141.503	8.84703	70.0169	7.24449	95.5137	8.63164
		141.728	8.84741	70.2326	7.24646	95.7259	8.63067
		142.247	8.84804	70.446	7.24344	95.9712	8.63081
		142.474	8.8478	70.6617	7.24457	96.1943	8.63167
		142.808	8.8491	70.8731	7.24395	96.4151	8.63321
		143.131	8.84951	71.1311	7.24158	96.6572	8.63038
		143.387	8.84968	71.3466	7.24341	96.8704	8.63243
		143.635	8.85035	71.5807	7.24358	97.0883	8.63822
		144.142	8.85139	71.802	7.24283	97.2995	8.63407
		144.502	8.85103	72.0233	7.24393	97.5119	8.63363
		144.736	8.85168	72.2435	7.24302	97.723	8.62701
		144.959	8.85153	72.4617	7.24183	97.9427	8.60615
		145.312	8.85232	72.6945	7.24149	98.1748	8.60929
		145.723	8.85239	72.9081	7.24475	98.4202	8.60933
		145.96	8.85242	73.1146	7.2432	98.6386	8.60889
		146.294	8.85271	73.3285	7.24214	98.8582	8.60826
		146.634	8.85281	73.5444	7.24271	99.071	8.60821
		146.854	8.85223	73.7653	7.24145	99.2859	8.60927
		147.08	8.85297	73.9892	7.24113	99.5059	8.60796
		147.589	8.85297	74.2131	7.24158	99.7314	8.60835
		147.84	8.8533	74.4459	7.24185	99.9545	8.60863
		148.179	8.85346	74.6712	7.24166	100.181	8.60881
		148.513	8.85371	74.8915	7.24254	100.409	8.60872
		148.747	8.85369	75.1157	7.24195	100.64	8.60817
		148.963	8.85417	75.3384	7.24065	100.865	8.60891
		149.342	8.85465	75.5586	7.24108	101.096	8.60843
		149.681	8.85437	75.7928	7.241	101.309	8.60912
		150.014	8.85483	76.0056	7.24151	101.54	8.60873
		150.233	8.85448	76.2463	7.24324	101.788	8.60885
		150.461	8.8553	76.468	7.24122	102.01	8.60797
		150.948	8.85522	76.6679	7.24245	102.23	8.60936
		151.207	8.85536	76.8897	7.24066	102.47	8.60767
		151.431	8.85561	77.1072	7.24137	102.681	8.60675
		151.871	8.85569	77.3249	7.24084	102.92	8.60778
		152.093	8.85587	77.5429	7.24202	103.15	8.6076
		152.321	8.85641	77.7569	7.24004	103.367	8.608
		152.738	8.85608	77.9774	7.23967	103.583	8.60696
		153.09	8.85551	78.1918	7.2394	103.818	8.60717
		153.337	8.85663	78.4001	7.2402	104.039	8.60797
		153.694	8.85647	78.6136	7.23937	104.261	8.60656
		153.945	8.85707	78.8431	7.23902	104.479	8.60766
		154.307	8.8577	79.0569	7.23867	104.689	8.60652
		154.723	8.85678	79.2964	7.23846	104.933	8.60782
		154.965	8.85754	79.5093	7.23903	105.148	8.6064
		155.19	8.85761	79.7408	7.23931	105.362	8.60736
		155.633	8.85751	79.9595	7.23929	105.61	8.60795
		155.863	8.8581	80.1789	7.2399	105.833	8.60681
		156.089	8.85745	80.4384	7.23913	106.054	8.60712
		156.481	8.85791	80.6732	7.24016	106.284	8.60692
		156.818	8.85815	80.8998	7.23882	106.495	8.60688
		157.076	8.8581	81.1196	7.23908	106.71	8.60827
		157.41	8.85774	81.3414	7.23821	106.926	8.60908
		157.746	8.85889	81.5557	7.23778	107.143	8.60871
		157.98	8.85914	81.8063	7.23791	107.357	8.60683
		158.38	8.85847	82.1746	7.23847	107.567	8.60736
		158.729	8.85887	82.3924	7.23834	107.785	8.60747
		158.952	8.85988	82.6302	7.23997	108.015	8.6065
		159.294	8.86016	82.8535	7.23849	108.239	8.608
		159.643	8.85992	83.0701	7.23829	108.464	8.60882
		160.036	8.86024	83.2913	7.2409	108.68	8.60728
		160.262	8.86077	83.5564	7.23698	108.917	8.60779
		160.49	8.86063	83.7886	7.2384	109.138	8.60792
		160.814	8.86082	84.0084	7.23711	109.354	8.60905
		161.148	8.8609	84.2247	7.23781	109.615	8.6082
		161.53	8.861	84.4466	7.23655	109.84	8.60878
		161.898	8.86148	84.6558	7.23679	110.054	8.60814
		162.127	8.86209	84.8895	7.23745	110.281	8.60759
		162.351	8.86189	85.1068	7.23744	110.498	8.60848
		162.572	8.86185	85.3266	7.23749	110.727	8.6072
		163.199	8.86215	85.5311	7.23558	110.947	8.60946
		163.419	8.86215	85.7464	7.23565	111.16	8.60816
		163.647	8.86161	85.9808	7.2366	111.383	8.60937
		163.985	8.86161	86.2204	7.2365	111.596	8.60792
		164.218	8.86201	86.4288	7.23656	111.806	8.60843
		164.61	8.86236	86.6525	7.23457	112.017	8.60902
		165.051	8.86219	86.8778	7.23662	112.238	8.60838
		165.286	8.86178	87.0971	7.23458	112.465	8.60924
		165.509	8.8618	87.3027	7.23645	112.692	8.60809
		165.895	8.86305	87.5289	7.23574	112.91	8.60796
		166.149	8.86258	87.7521	7.23656	113.129	8.60739
		166.67	8.86331	87.9656	7.23651	113.34	8.60831
		167.011	8.86282	88.1787	7.23551	113.563	8.60876
		167.254	8.86259	88.404	7.23511	113.784	8.60814
		167.477	8.86284	88.6211	7.23631	114.014	8.60814
		167.823	8.86273	88.8455	7.23564	114.228	8.60857
		168.046	8.8626	89.0755	7.23425	114.448	8.60777
		168.545	8.86303	89.3182	7.23602	114.66	8.6091
		168.933	8.86269	89.5627	7.23454	114.877	8.60764
		169.192	8.8628	89.7873	7.23609	115.094	8.60764
		169.459	8.86258	90.0122	7.23471	115.311	8.60824
		169.689	8.86289	90.2301	7.23463	115.529	8.60883
		170.021	8.8628	90.4465	7.2346	115.753	8.60708
		170.399	8.86347	90.6579	7.23566	115.975	8.60913
		170.837	8.86335	90.8871	7.23363	116.191	8.60801
		171.077	8.86329	91.098	7.23561	116.422	8.60762
		171.438	8.86301	91.3169	7.23518	116.634	8.60847
		171.667	8.86337	91.539	7.23578	116.847	8.60672
		171.885	8.86379	91.751	7.23414	117.089	8.60632
		172.231	8.86435	91.9758	7.23462	117.351	8.60736
		172.766	8.86458	92.197	7.2337	117.581	8.60755
		172.984	8.86447	92.4244	7.2349	117.792	8.60891
		173.222	8.86414	92.6622	7.23312	118.018	8.60813
		173.447	8.86488	92.9101	7.23516	118.235	8.60738
		173.78	8.86452	93.1566	7.2352	118.458	8.6083
		174.117	8.86498	93.4044	7.23379	118.678	8.6082
		174.346	8.86485	93.6238	7.23395	118.91	8.6074
		174.738	8.86493	93.8388	7.2351	119.131	8.60743
		175.075	8.86471	94.0518	7.23495	119.351	8.60738
		175.317	8.86481	94.2637	7.23339	119.594	8.60651
		175.557	8.86484	94.4817	7.23412	119.818	8.60786
		175.906	8.86423	94.7078	7.23326	120.041	8.60854
		176.256	8.86491	94.9524	7.23368	120.253	8.60743
		176.653	8.86474	95.1999	7.2336	120.48	8.60758
		176.9	8.86521	95.4128	7.2327	120.7	8.60745
		177.236	8.86504	95.6247	7.2324	120.926	8.60796
		177.469	8.86508	95.8506	7.23172	121.138	8.60864
		177.829	8.86504	96.0767	7.23137	121.384	8.60962
		178.076	8.86568	96.2961	7.2332	121.6	8.60834
		178.585	8.86577	96.5163	7.23266	121.82	8.60845
		178.813	8.86594	96.76	7.23315	122.035	8.60901
		179.041	8.86547	96.9799	7.23328	122.247	8.60863
		179.265	8.86549	97.2362	7.23376	122.459	8.60742
		179.724	8.86609	97.4915	7.23107	122.671	8.60758
		179.958	8.86563	97.7195	7.23321	122.891	8.60841
		180.352	8.8656	97.9438	7.23026	123.112	8.60812
		180.597	8.86607	98.173	7.23146	123.343	8.60764
		180.939	8.86616	98.3827	7.23114	123.561	8.60791
		181.176	8.86573	98.5983	7.23214	123.778	8.60688
		181.519	8.86594	98.8185	7.23053	123.989	8.60874
		181.863	8.86673	99.0511	7.23062	124.209	8.60931
		182.253	8.86652	99.2841	7.23194	124.421	8.6082
		182.476	8.86716	99.5126	7.23393	124.641	8.60855
		182.811	8.86664	99.7369	7.23304	124.873	8.60812
		183.039	8.86795	99.9755	7.23287	125.097	8.60788
		183.366	8.86722	100.236	7.23208	125.314	8.6088
		183.646	8.8681	100.471	7.23151	125.544	8.60684
		184.154	8.86803	100.693	7.23049	125.76	8.60836
		184.385	8.86818	100.915	7.23204	125.979	8.60796
		184.632	8.8678	101.14	7.2312	126.2	8.60693
		184.966	8.86783	101.358	7.23202	126.415	8.60702
		185.328	8.86731	101.579	7.23056	126.633	8.60719
		185.572	8.86728	101.82	7.23332	126.845	8.60793
		186.085	8.86827	102.047	7.2333	127.089	8.60885
		186.309	8.86759	102.256	7.23058	127.301	8.60868
		186.537	8.86673	102.467	7.23182	127.521	8.60725
		186.91	8.86697	102.68	7.23262	127.737	8.60721
		187.245	8.86654	102.912	7.23041	127.961	8.60821
		187.476	8.86634	103.129	7.23325	128.182	8.60848
		187.872	8.8674	103.34	7.23202	128.399	8.60843
		188.198	8.86723	103.536	7.23152	128.629	8.60762
		188.459	8.86716	103.754	7.23141	128.845	8.6063
		188.714	8.86697	103.967	7.23038	129.075	8.60734
		189.051	8.8666	104.18	7.23207	129.295	8.60874
		189.388	8.86765	104.394	7.23309	129.513	8.60754
		189.774	8.86604	104.616	7.23082	129.732	8.60794
		190.001	8.86638	104.826	7.23114	129.953	8.60767
		190.219	8.86663	105.046	7.2324	130.188	8.60796
		190.558	8.86632	105.28	7.23064	130.4	8.607
		190.899	8.86592	105.5	7.22886	130.618	8.60845
		191.135	8.86652	105.712	7.23275	130.839	8.608
		191.57	8.86629	105.93	7.23073	131.063	8.60772
		191.927	8.8661	106.151	7.23046	131.277	8.60771
		192.154	8.86714	106.37	7.23133	131.49	8.60649
		192.487	8.86741	106.615	7.22956	131.712	8.60828
		192.728	8.8675	106.841	7.23086	131.936	8.60885
		193.063	8.86728	107.07	7.23142	132.171	8.60885
		193.46	8.86709	107.292	7.23004	132.397	8.60984
		193.682	8.86766	107.505	7.23038	132.615	8.6093
		193.927	8.86744	107.721	7.23092	132.828	8.60698
		194.451	8.86698	107.945	7.2298	133.046	8.6084
		194.693	8.86732	108.157	7.22913	133.291	8.60884
		194.943	8.86762	108.401	7.23021	133.519	8.60961
		195.347	8.86759	108.612	7.23031	133.73	8.60946
		195.678	8.86797	108.823	7.23031	133.952	8.60774
		196.029	8.86757	109.035	7.23052	134.179	8.60786
		196.274	8.86721	109.277	7.23065	134.399	8.60845
		196.519	8.86745	109.502	7.22929	134.615	8.60946
		196.888	8.86774	109.723	7.2315	134.838	8.60711
		197.285	8.86713	109.935	7.2304	135.114	8.61052
		197.504	8.86752	110.167	7.23103	135.328	8.60923
		197.847	8.86705	110.401	7.231	135.537	8.60807
		198.068	8.86852	110.638	7.23013	135.756	8.60896
		198.409	8.86938	110.861	7.23007	135.987	8.60882
		198.662	8.87019	111.072	7.23262	136.211	8.60815
		198.896	8.87035	111.308	7.22983	136.421	8.60894
		199.296	8.87083	111.52	7.23036	136.634	8.60872
		199.762	8.87109	111.743	7.2303	136.851	8.60811
		200.003	8.87151	111.979	7.22941	137.064	8.60698
		200.249	8.87143	112.205	7.22944	137.291	8.60643
		200.495	8.87084	112.427	7.23019	137.508	8.60658
		200.83	8.87142	112.651	7.22965	137.72	8.60646
		201.221	8.87174	112.873	7.22831	137.97	8.60656
		201.558	8.87211	113.102	7.23005	138.195	8.60746
		201.804	8.87266	113.327	7.22877	138.414	8.60657
		202.144	8.87216	113.554	7.22971	138.634	8.60639
		202.37	8.8723	113.78	7.22957	138.855	8.60594
		202.592	8.87251	114.005	7.22945	139.091	8.60684
		203.015	8.8733	114.227	7.23011	139.312	8.6064
		203.52	8.87328	114.459	7.23214	139.532	8.60608
		203.747	8.87236	114.671	7.23066	139.758	8.60693
		203.977	8.87262	114.885	7.22903	139.977	8.60676
		204.208	8.87372	115.107	7.22958	140.189	8.60693
		204.557	8.87327	115.333	7.2297	140.41	8.60637
		204.998	8.87351	115.546	7.23168	140.623	8.60738
		205.343	8.87378	115.77	7.23076	140.843	8.60771
		205.584	8.87306	116.001	7.23032	141.064	8.60708
		205.935	8.87336	116.22	7.231	141.276	8.60716
		206.165	8.87303	116.435	7.23095	141.509	8.60656
		206.399	8.87364	116.655	7.23034	141.719	8.60707
		206.792	8.87443	116.869	7.2309	141.931	8.60687
		207.267	8.874	117.091	7.2316	142.151	8.60685
		207.494	8.87488	117.312	7.23192	142.4	8.60632
		207.722	8.87437	117.532	7.23114	142.626	8.60694
		207.949	8.87364	117.768	7.23144	142.919	8.60698
		208.282	8.87406	117.991	7.23012	143.146	8.60743
		208.687	8.87367	118.206	7.23023	143.365	8.60677
		209.059	8.87344	118.425	7.23092	143.586	8.60729
		209.297	8.8736	118.637	7.23002	143.81	8.60743
		209.625	8.87316	118.851	7.23092	144.028	8.60745
		209.851	8.87344	119.103	7.22962	144.254	8.60849
		210.082	8.87367	119.328	7.22967	144.467	8.6086
		210.477	8.87372	119.574	7.2289	144.678	8.60685
		210.97	8.87294	119.784	7.22945	144.909	8.60673
		211.207	8.87358	120.036	7.22938	145.129	8.60722
		211.437	8.87498	120.266	7.23247	145.341	8.60877
		211.65	8.87489	120.481	7.22979	145.553	8.60688
		211.99	8.87517	120.7	7.22954	145.77	8.60711
		212.509	8.8745	120.917	7.22968	145.982	8.60832
		212.741	8.87464	121.129	7.22979	146.195	8.60663
		212.968	8.8744	121.34	7.22967	146.416	8.60714
		213.309	8.87437	121.571	7.23074	146.626	8.60791
		213.535	8.87403	121.782	7.22938	146.845	8.60867
		213.76	8.87309	121.995	7.22963	147.072	8.60763
		214.262	8.87374	122.205	7.22867	147.297	8.60703
		214.599	8.8742	122.442	7.22947	147.521	8.60668
		214.834	8.87385	122.683	7.22949	147.744	8.60705
		215.06	8.87412	122.904	7.23065	147.974	8.6084
		215.287	8.87418	123.139	7.23028	148.203	8.60758
		215.646	8.87519	123.363	7.23129	148.455	8.60704
		216.2	8.87579	123.604	7.2302	148.675	8.60704
		216.427	8.87576	123.823	7.22953	148.902	8.60773
		216.652	8.87558	124.034	7.22921	149.118	8.60917
		217.004	8.87631	124.246	7.23023	149.334	8.60657
		217.239	8.87566	124.468	7.22967	149.549	8.60859
		217.481	8.87568	124.715	7.2293	149.797	8.60712
		217.989	8.87578	124.941	7.22833	150.018	8.60805
		218.318	8.87582	125.189	7.22807	150.241	8.60741
		218.569	8.87626	125.425	7.22975	150.464	8.60795
		218.803	8.87644	125.656	7.22998	150.684	8.60758
		219.032	8.87565	125.88	7.22959	150.914	8.6067
		219.372	8.87644	126.122	7.22913	151.134	8.60838
		219.876	8.8767	126.345	7.23017	151.36	8.60797
		220.141	8.87675	126.553	7.23068	151.572	8.60656
		220.376	8.87682	126.765	7.23027	151.785	8.60725
		220.709	8.87642	127.001	7.22949	151.999	8.60716
		220.945	8.87616	127.219	7.22929	152.215	8.60747
		221.165	8.87626	127.442	7.22964	152.447	8.60684
		221.505	8.87583	127.664	7.22946	152.668	8.60807
		221.895	8.87619	127.898	7.22814	152.878	8.60798
		222.239	8.8761	128.142	7.23078	153.098	8.60741
		222.492	8.87631	128.355	7.22876	153.319	8.60737
		222.735	8.87616	128.572	7.22808	153.56	8.60753
		222.994	8.87639	128.807	7.22895	153.788	8.60784
		223.477	8.87638	129.039	7.23029	154.003	8.6069
		223.876	8.87097	129.255	7.2274	154.248	8.60723
		224.237	8.87044	129.488	7.2307	154.464	8.60653
		224.465	8.86994	129.708	7.23007	154.681	8.60661
		224.693	8.87007	129.947	7.22985	154.895	8.60811
		225.033	8.87	130.172	7.23087	155.119	8.60738
		225.389	8.86987	130.394	7.22889	155.341	8.60706
		225.797	8.86978	130.637	7.22881	155.566	8.60821
		226.031	8.87011	130.868	7.22928	155.783	8.60742
		226.389	8.86948	131.09	7.22912	155.994	8.60792
		226.626	8.86874	131.331	7.23021	156.214	8.60807
		226.852	8.86891	131.567	7.2301	156.437	8.60851
		227.198	8.86957	131.777	7.22895	156.653	8.60794
		227.701	8.86905	132.016	7.23042	156.873	8.60858
		227.924	8.869	132.259	7.23007	157.095	8.60832
		228.15	8.86888	132.485	7.23025	157.33	8.60782
		228.376	8.86868	132.718	7.22976	157.546	8.60883
		228.744	8.86934	132.969	7.22891	157.76	8.60741
		229.093	8.87029	133.19	7.22855	157.972	8.60791
		229.49	8.86926	133.401	7.2285	158.184	8.60741
		229.738	8.86995	133.607	7.22961	158.409	8.60713
		230.081	8.8704	133.829	7.22775	158.62	8.6072
		230.321	8.86972	134.05	7.22953	158.866	8.60732
		230.565	8.87001	134.285	7.22796	159.08	8.60757
		230.915	8.87015	134.514	7.22849	159.304	8.60694
		231.415	8.87118	134.739	7.22976	159.532	8.60809
		231.672	8.86956	134.96	7.22891	159.75	8.60781
		231.888	8.86971	135.181	7.22921	159.97	8.6076
		232.116	8.86897	135.393	7.22919	160.191	8.60887
		232.461	8.87009	135.62	7.22986	160.416	8.60802
		232.805	8.87052	135.846	7.2287	160.643	8.60732
		233.218	8.87047	136.077	7.23073	160.873	8.60723
		233.439	8.87069	136.313	7.23016	161.125	8.60794
		233.804	8.87051	136.533	7.23066	161.338	8.60865
		234.031	8.87068	136.749	7.22968	161.558	8.60818
		234.251	8.8699	136.987	7.22894	161.802	8.60828
		234.598	8.87042	137.203	7.2301	162.015	8.60776
		235.162	8.87062	137.429	7.22957	162.226	8.60889
		235.414	8.87029	137.651	7.22968	162.454	8.6084
		235.641	8.87121	137.886	7.22896	162.685	8.60748
		235.992	8.87042	138.102	7.22995	162.913	8.60824
		236.235	8.87144	138.331	7.22755	163.165	8.60832
		236.583	8.87134	138.555	7.2284	163.386	8.60691
		237.103	8.87091	138.767	7.22932	163.615	8.60856
		237.359	8.87152	138.996	7.22894	163.844	8.60886
		237.588	8.87149	139.225	7.2278	164.062	8.60842
		237.945	8.87101	139.459	7.22992	164.302	8.60816
		238.181	8.87085	139.681	7.22871	164.528	8.60835
		238.51	8.87104	139.923	7.2309	164.74	8.60813
		238.911	8.87098	140.159	7.23073	164.951	8.60706
		239.251	8.87122	140.381	7.23099	165.197	8.60709
		239.478	8.87166	140.596	7.23086	165.439	8.60877
		239.729	8.87244	140.818	7.23085	165.666	8.60908
		240.085	8.87314	141.036	7.23073	165.885	8.60827
		240.31	8.87431	141.256	7.23085	166.108	8.6084
		240.706	8.88196	141.478	7.23092	166.328	8.60813
		241.046	8.89051	141.704	7.23018	166.572	8.60785
		241.275	8.89682	141.932	7.2301	166.785	8.60781
		241.496	8.90578	142.155	7.23089	167.003	8.60853
		241.73	8.91777	142.384	7.22944	167.233	8.60819
		242.064	8.9362	142.606	7.22985	167.459	8.60728
		242.292	8.94919	142.832	7.22954	167.68	8.60939
		242.685	8.97414	143.057	7.22836	167.896	8.60829
		242.913	8.99172	143.276	7.22884	168.114	8.60785
		243.269	9.01953	143.498	7.22769	168.33	8.60854
		243.495	9.03813	143.718	7.2286	168.551	8.60953
		243.723	9.05491	143.973	7.23018	168.765	8.60804
		243.945	9.07153	144.193	7.23017	168.986	8.60889
		244.17	9.08801	144.426	7.22999	169.222	8.60873
		244.665	9.12219	144.655	7.22851	169.442	8.60919
		244.889	9.13686	144.876	7.22961	169.667	8.60894
		245.111	9.14917	145.108	7.22927	169.883	8.60842
		245.362	9.16329	145.335	7.23041	170.1	8.60907
		245.701	9.18019	145.548	7.23059	170.338	8.60827
		246.026	9.19645	145.766	7.23004	170.559	8.60935
		246.252	9.20737	146.017	7.22773	170.818	8.60908
		246.651	9.22163	146.245	7.22816	171.044	8.60798
		247.028	9.23645	146.467	7.22864	171.247	8.60933
		247.394	9.24757	146.685	7.22845	171.472	8.61005
		247.657	9.25579	146.913	7.23074	171.684	8.60893
		247.915	9.26257	147.132	7.229	171.9	8.60855
		248.158	9.26991	147.36	7.23209	172.109	8.60923
		248.796	9.28435	147.583	7.23019	172.333	8.60996
		249.026	9.28777	147.811	7.23106	172.552	8.60918
		249.247	9.29186	148.059	7.23374	172.779	8.60907
		249.476	9.29578	148.287	7.23212	173	8.60869
		249.853	9.29318	148.514	7.23222	173.227	8.60826
		250.354	9.37539	148.722	7.23202	173.453	8.60937
		250.688	9.40217	148.955	7.23261	173.672	8.61001
		251.029	9.41789	149.17	7.23349	173.888	8.60922
		251.524	9.4274	149.371	7.23198	174.108	8.60849
		251.87	9.43165	149.62	7.23209	174.35	8.60873
		252.099	9.43319	149.838	7.23155	174.585	8.60901
		252.335	9.43416	150.06	7.23165	174.804	8.60816
		252.971	9.43655	150.284	7.2329	175.025	8.60889
		253.189	9.43785	150.529	7.23226	175.254	8.60904
		253.44	9.43754	150.748	7.23183	175.474	8.60851
		253.673	9.43782	150.972	7.23152	175.706	8.60959
		254.047	9.43734	151.192	7.23202	175.922	8.60944
		254.542	9.4385	151.412	7.23095	176.143	8.60883
		254.77	9.43934	151.625	7.23009	176.353	8.6098
		254.997	9.43789	151.842	7.23285	176.57	8.60799
		255.335	9.43875	152.054	7.23276	176.783	8.60889
		255.561	9.43846	152.273	7.23174	176.997	8.61037
		255.904	9.43875	152.502	7.23096	177.213	8.60866
		256.295	9.43977	152.719	7.23207	177.429	8.60899
		256.628	9.44016	152.938	7.23171	177.643	8.60847
		256.867	9.43886	153.16	7.23235	177.873	8.60888
		257.12	9.43991	153.381	7.23125	178.092	8.60938
		257.473	9.4395	153.596	7.23173	178.312	8.60983
		257.833	9.43983	153.806	7.23172	178.535	8.60936
		258.224	9.4394	154.051	7.23305	178.755	8.60966
		258.457	9.43991	154.278	7.23174	178.971	8.60895
		258.705	9.44009	154.493	7.23357	179.186	8.60911
		259.051	9.44065	154.714	7.23238	179.41	8.60887
		259.416	9.43965	154.947	7.23446	179.644	8.60858
		259.672	9.43832	155.166	7.23377	179.862	8.60823
		259.921	9.43914	155.39	7.23437	180.08	8.60874
		260.427	9.43956	155.611	7.23339	180.291	8.60823
		260.653	9.43892	155.847	7.23561	180.519	8.60839
		260.89	9.4397	156.073	7.23393	180.747	8.60919
		261.231	9.43975	156.297	7.23457	180.97	8.60968
		261.576	9.43906	156.516	7.23496	181.185	8.60978
		261.815	9.43971	156.733	7.23451	181.397	8.60966
		262.228	9.43962	156.951	7.23304	181.62	8.60943
		262.45	9.43938	157.167	7.23564	181.841	8.60977
		262.796	9.44013	157.399	7.23457	182.058	8.6085
		263.133	9.44007	157.617	7.23425	182.279	8.60962
		263.361	9.43984	157.836	7.23516	182.492	8.60952
		263.721	9.4404	158.052	7.23399	182.707	8.6099
		264.117	9.43985	158.266	7.23511	182.927	8.60948
		264.335	9.43993	158.474	7.23499	183.152	8.60982
		264.578	9.43994	158.707	7.23387	183.391	8.61025
		265.049	9.44031	158.933	7.23382	183.654	8.60931
		265.301	9.44108	159.165	7.23423	183.875	8.61027
		265.527	9.44095	159.404	7.23398	184.12	8.60931
		266.028	9.43976	159.631	7.23407	184.339	8.60923
		266.255	9.43954	159.859	7.23381	184.557	8.60938
		266.509	9.43964	160.083	7.2343	184.778	8.6096
		266.866	9.44031	160.303	7.23334	185.015	8.60983
		267.203	9.43974	160.511	7.23338	185.239	8.60811
		267.421	9.43948	160.753	7.23194	185.469	8.60929
		267.827	9.43904	160.963	7.23208	185.694	8.60975
		268.058	9.43914	161.187	7.23329	185.921	8.60961
		268.39	9.43968	161.402	7.23362	186.141	8.60873
		268.728	9.43917	161.647	7.23419	186.357	8.61002
		268.954	9.4399	161.873	7.23428	186.575	8.60919
		269.202	9.43854	162.095	7.23363	186.803	8.60921
		269.697	9.43978	162.315	7.23505	187.019	8.61028
		269.917	9.43933	162.526	7.23438	187.249	8.60891
		270.163	9.43925	162.74	7.23492	187.478	8.60959
		270.51	9.43981	162.976	7.23419	187.706	8.6101
		270.87	9.4393	163.19	7.23467	187.918	8.60924
		271.09	9.4393	163.424	7.23408	188.121	8.60912
		271.474	9.43964	163.647	7.2346	188.332	8.60997
		271.707	9.43981	163.87	7.23465	188.543	8.61008
		272.054	9.44	164.083	7.23416	188.797	8.60951
		272.394	9.44079	164.296	7.23499	189.017	8.60913
		272.62	9.4401	164.519	7.23509	189.233	8.60949
		272.846	9.44059	164.744	7.2344	189.458	8.61001
		273.356	9.44088	164.968	7.23551	189.68	8.61053
		273.606	9.44062	165.192	7.23533	189.902	8.61066
		273.837	9.44072	165.414	7.23526	190.127	8.6098
		274.17	9.44016	165.635	7.23495	190.34	8.60984
		274.507	9.44148	165.847	7.23541	190.567	8.61047
		274.737	9.44109	166.069	7.23466	190.801	8.60974
		275.124	9.44111	166.298	7.23602	191.031	8.61005
		275.342	9.44142	166.524	7.23516	191.252	8.60901
		275.719	9.44102	166.738	7.23455	191.475	8.60972
		276.079	9.44245	166.96	7.23419	191.692	8.60976
		276.309	9.44207	167.175	7.23454	191.915	8.611
		276.642	9.44196	167.393	7.23445	192.131	8.6109
		277.035	9.442	167.614	7.23635	192.345	8.61037
		277.268	9.44156	167.83	7.23503	192.582	8.61035
		277.501	9.4416	168.044	7.23593	192.801	8.61066
		277.976	9.44131	168.257	7.23529	193.014	8.61071
		278.196	9.44218	168.481	7.23623	193.24	8.60859
		278.41	9.44198	168.69	7.23455	193.445	8.61063
		278.925	9.44178	168.911	7.23452	193.703	8.6099
		279.175	9.44258	169.127	7.23407	193.921	8.60962
		279.449	9.44165	169.357	7.23503	194.142	8.61342
		279.782	9.4416	169.582	7.23623	194.36	8.61421
		280.121	9.443	169.806	7.23556	194.586	8.61534
		280.539	9.44198	170.026	7.23495	194.812	8.61447
		280.786	9.44123	170.264	7.23674	195.045	8.61432
		281.133	9.44171	170.506	7.23531	195.259	8.61491
		281.361	9.44142	170.737	7.23448	195.476	8.61523
		281.721	9.44145	170.971	7.23325	195.689	8.61468
		282.073	9.44126	171.195	7.23509	195.909	8.61414
		282.483	9.44106	171.416	7.23342	196.145	8.61508
		282.734	9.44099	171.64	7.2354	196.368	8.6145
		283.114	9.44227	171.866	7.23613	196.594	8.61535
		283.347	9.4413	172.088	7.23605	196.826	8.6144
		283.683	9.44256	172.338	7.23529	197.052	8.61358
		284.202	9.44195	172.561	7.23538	197.274	8.61392
		284.471	9.44125	172.789	7.23554	197.489	8.61508
		284.705	9.44135	173.007	7.23631	197.714	8.61482
		284.922	9.44141	173.24	7.23484	197.947	8.61482
		285.399	9.44218	173.452	7.23391	198.161	8.61525
		285.631	9.44262	173.659	7.23578	198.372	8.61719
		286.029	9.44177	173.893	7.23394	198.597	8.61818
		286.252	9.4418	174.114	7.23466	198.818	8.61783
		286.587	9.44148	174.35	7.2349	199.039	8.61839
		286.922	9.44181	174.575	7.23447	199.267	8.61995
		287.146	9.44149	174.813	7.23413	199.479	8.62035
		287.387	9.4411	175.051	7.23443	199.704	8.61825
		287.89	9.44133	175.302	7.23579	199.93	8.61884
		288.115	9.4414	175.523	7.23542	200.153	8.61938
		288.453	9.44132	175.731	7.23517	200.373	8.61905
		288.682	9.4406	175.949	7.23538	200.594	8.61931
		289.03	9.441	176.179	7.23573	200.806	8.62093
		289.269	9.44053	176.426	7.23497	201.023	8.62067
		289.668	9.44043	176.646	7.2342	201.238	8.6211
		289.937	9.44056	176.864	7.23549	201.464	8.61982
		290.415	9.44029	177.084	7.2335	201.682	8.62061
		290.662	9.44147	177.319	7.2347	201.898	8.62118
		290.914	9.44124	177.54	7.23491	202.108	8.62135
		291.162	9.44023	177.763	7.23359	202.325	8.62078
		291.662	9.4415	177.975	7.23509	202.539	8.62227
		291.896	9.44063	178.19	7.23458	202.769	8.62079
		292.22	9.44165	178.411	7.23604	202.988	8.62099
		292.444	9.4416	178.639	7.23352	203.215	8.62078
		292.782	9.44206	178.899	7.23614	203.433	8.62078
		293.021	9.44198	179.126	7.2354	203.647	8.62105
		293.427	9.44281	179.377	7.23493	203.9	8.62134
		293.867	9.44276	179.611	7.23501	204.117	8.6209
		294.093	9.44253	179.83	7.234	204.345	8.62059
		294.316	9.44273	180.043	7.23525	204.562	8.62104
		294.678	9.44273	180.262	7.23462	204.78	8.62141
		294.915	9.44278	180.487	7.23509	205.005	8.62044
		295.335	9.44355	180.719	7.23491	205.221	8.62183
		295.792	9.44231	180.943	7.23538	205.441	8.62181
		296.011	9.4429	181.168	7.23502	205.663	8.61886
		296.257	9.44276	181.402	7.23429	205.875	8.61805
		296.599	9.44307	181.617	7.2347	206.093	8.61993
		296.824	9.44314	181.853	7.23471	206.307	8.62144
		297.264	9.44286	182.086	7.2352	206.523	8.62257
		297.695	9.44269	182.311	7.23571	206.744	8.61977
		297.952	9.44317	182.548	7.23457	206.966	8.61938
		298.195	9.44293	182.775	7.23483	207.178	8.62063
		298.532	9.44232	182.987	7.23506	207.387	8.62175
		298.744	9.44229	183.222	7.23582	207.609	8.62026
		299.149	9.44249	183.455	7.23467	207.83	8.62192
		299.59	9.4423	183.675	7.23264	208.055	8.62158
		299.844	9.44183	183.895	7.23358	208.278	8.62013
		300.088	9.4419	184.114	7.23289	208.492	8.62059
		300.428	9.44214	184.327	7.2336	208.712	8.62079
		300.671	9.44155	184.541	7.23435	208.93	8.6212
		301.071	9.44103	184.757	7.23604	209.157	8.62058
		301.418	9.43958	185.011	7.23391	209.378	8.62132
		301.806	9.43978	185.233	7.23276	209.587	8.62001
		302.034	9.44051	185.477	7.23399	209.818	8.62085
		302.364	9.44028	185.713	7.23476	210.039	8.62106
		302.62	9.44014	185.937	7.23252	210.272	8.62091
		303.007	9.44032	186.153	7.23497	210.496	8.62075
		303.452	9.44075	186.368	7.23367	210.711	8.62151
		303.686	9.44021	186.587	7.23467	210.93	8.62143
		303.907	9.44067	186.806	7.23641	211.149	8.62067
		304.242	9.43992	187.021	7.23438	211.364	8.6217
		304.471	9.43935	187.252	7.23238	211.582	8.62141
		304.862	9.4403	187.48	7.22659	211.798	8.62195
		305.307	9.44101	187.692	7.22378	212.018	8.62206
		305.525	9.44082	187.923	7.22459	212.246	8.62061
		305.745	9.44019	188.137	7.2246	212.464	8.62156
		306.086	9.44057	188.354	7.22464	212.679	8.6222
		306.337	9.44115	188.579	7.22433	212.899	8.62115
		306.734	9.44073	188.806	7.22322	213.128	8.62105
		307.175	9.44192	189.05	7.22462	213.354	8.62178
		307.407	9.44129	189.285	7.22434	213.571	8.62131
		307.614	9.44111	189.542	7.22399	213.794	8.62152
		307.993	9.44081	189.781	7.224	214.007	8.62118
		308.384	9.43986	190.001	7.22431	214.232	8.62299
		308.634	9.44045	190.22	7.22418	214.461	8.62195
		309.077	9.44046	190.429	7.22432	214.688	8.6227
		309.302	9.44074	190.659	7.2229	214.9	8.62037
		309.521	9.44033	190.88	7.22311	215.123	8.62187
		309.923	9.44125	191.113	7.22439	215.335	8.62258
		310.252	9.44071	191.36	7.22324	215.555	8.62263
		310.472	9.44034	191.609	7.22303	215.775	8.6214
		310.838	9.44036	191.858	7.22446	215.988	8.62273
		311.052	9.44059	192.092	7.22372	216.203	8.6212
		311.557	9.44098	192.315	7.22539	216.441	8.6218
		311.788	9.43986	192.547	7.2235	216.662	8.62245
		312.031	9.4399	192.777	7.22431	216.938	8.625
		312.265	9.4393	193.024	7.22465	217.174	8.62679
		312.699	9.44057	193.244	7.22445	217.397	8.62697
		312.925	9.44037	193.459	7.2234	217.612	8.62707
		313.347	9.4406	193.674	7.22394	217.83	8.62946
		313.569	9.44097	193.898	7.22431	218.042	8.6313
		313.914	9.44013	194.148	7.22384	218.258	8.63514
		314.132	9.44055	194.367	7.22459	218.497	8.63872
		314.437	9.4399	194.598	7.22462	218.716	8.64274
		314.637	9.44085	194.862	7.22359	218.929	8.64535
		315.118	9.4411	195.064	7.22508	219.146	8.64949
		315.342	9.44028	195.28	7.22477	219.372	8.65499
		315.568	9.4409	195.494	7.22494	219.595	8.66224
		315.925	9.44182	195.757	7.22376	219.813	8.66919
		316.228	9.44122	195.976	7.22342	220.04	8.6735
		316.436	9.44063	196.194	7.22483	220.263	8.68074
			--	196.417	7.22274	220.479	8.68526
			--	196.649	7.22451	220.691	8.69148
			--	196.859	7.22495	220.984	8.69729
			--	197.082	7.22441	221.213	8.69929
			--	197.302	7.22429	221.427	8.70796
			--	197.519	7.22457	221.645	8.71633
			--	197.758	7.22384	221.854	8.72205
			--	197.982	7.22459	222.068	8.73351
			--	198.194	7.22364	222.304	8.73943
			--	198.421	7.22345	222.529	8.74634
			--	198.643	7.22363	222.767	8.74989
			--	198.864	7.22423	222.978	8.81139
			--	199.088	7.2248	223.293	8.83598
			--	199.306	7.22199	223.508	8.90958
			--	199.519	7.22277	223.825	8.96445
			--	199.746	7.22312	224.042	8.97594
			--	199.97	7.22384	224.251	8.98008
			--	200.194	7.22307	224.467	8.9825
			--	200.418	7.22284	224.685	8.98353
			--	200.63	7.22252	224.902	8.98457
			--	200.868	7.22305	225.136	8.98478
			--	201.075	7.22358	225.352	8.98455
			--	201.303	7.22391	225.565	8.98457
			--	201.515	7.22315	225.783	8.98549
			--	201.736	7.22311	226.01	8.98582
			--	201.962	7.22325	226.236	8.98566
			--	202.208	7.22316	226.448	8.9847
			--	202.427	7.22368	226.671	8.98543
			--	202.66	7.22428	226.894	8.98491
			--	202.886	7.22326	227.12	8.98401
			--	203.116	7.22427	227.35	8.98538
			--	203.337	7.22332	227.575	8.98511
			--	203.543	7.2227	227.817	8.98561
			--	203.766	7.22381	228.043	8.98494
			--	203.999	7.2225	228.268	8.98528
			--	204.226	7.22208	228.491	8.98526
			--	204.449	7.22336	228.702	8.98415
			--	204.665	7.22562	228.91	8.98484
			--	204.882	7.22524	229.122	8.98302
			--	205.096	7.22374	229.333	8.98354
			--	205.318	7.22402	229.573	8.98405
			--	205.532	7.22367	229.809	8.98275
			--	205.764	7.22312	230.027	8.98281
			--	206	7.2245	230.241	8.98272
			--	206.227	7.22349	230.458	8.98298
			--	206.448	7.22316	230.68	8.98418
			--	206.672	7.22299	230.902	8.98416
			--	206.886	7.22322	231.126	8.98325
			--	207.091	7.2232	231.342	8.98206
			--	207.302	7.22253	231.589	8.98291
			--	207.518	7.22367	231.803	8.98277
			--	207.753	7.22358	232.018	8.98533
			--	207.967	7.22381	232.23	8.98554
			--	208.205	7.22276	232.444	8.98548
			--	208.448	7.22287	232.664	8.98454
			--	208.659	7.22545	232.892	8.98394
			--	208.893	7.22411	233.11	8.98503
			--	209.114	7.22336	233.329	8.98697
			--	209.339	7.22429	233.549	8.9875
			--	209.559	7.22409	233.767	8.98539
			--	209.766	7.22456	233.979	8.98664
			--	210.009	7.22416	234.193	8.98715
			--	210.222	7.22311	234.41	8.98721
			--	210.43	7.225	234.635	8.98875
			--	210.668	7.22368	234.857	8.99016
			--	210.88	7.22469	235.074	8.98907
			--	211.098	7.22449	235.292	8.98892
			--	211.332	7.23264	235.507	8.98881
			--	211.553	7.23251	235.734	8.99105
			--	211.813	7.23232	235.943	8.9914
			--	212.04	7.23255	236.174	8.99387
			--	212.262	7.23264	236.388	8.99235
			--	212.479	7.23429	236.633	8.99421
			--	212.697	7.23476	236.859	8.99357
			--	212.936	7.23295	237.076	8.9946
			--	213.169	7.23371	237.289	8.99652
			--	213.386	7.23321	237.512	8.99642
			--	213.605	7.23173	237.746	8.99655
			--	213.818	7.23391	237.969	8.99641
			--	214.046	7.23425	238.182	8.99696
			--	214.27	7.23351	238.398	8.99792
			--	214.488	7.23317	238.611	9.00117
			--	214.699	7.23353	238.824	9.00279
			--	214.912	7.23321	239.04	9.00044
			--	215.138	7.23315	239.247	9.00195
			--	215.351	7.23361	239.461	9.00319
			--	215.562	7.23286	239.676	9.00295
			--	215.778	7.23304	239.893	9.00414
			--	216.002	7.23372	240.113	9.00561
			--	216.226	7.23349	240.326	9.00549
			--	216.467	7.2345	240.564	9.00641
			--	216.689	7.23353	240.799	9.00504
			--	216.909	7.23401	241.017	9.00646
			--	217.13	7.23306	241.24	9.00835
			--	217.361	7.23376	241.457	9.01048
			--	217.581	7.23195	241.66	9.00915
			--	217.803	7.23218	241.87	9.00889
			--	218.017	7.2322	242.078	9.01038
			--	218.241	7.23355	242.289	9.00996
			--	218.464	7.23343	242.501	9.01014
			--	218.693	7.23181	242.713	9.00954
			--	218.908	7.23078	242.922	9.0105
			--	219.126	7.23158	243.131	9.01059
			--	219.343	7.23199	243.344	9.01149
			--	219.564	7.23257	243.561	9.01189
			--	219.775	7.23288	243.771	9.01338
			--	219.999	7.23185	243.98	9.01522
			--	220.22	7.23236	244.195	9.01413
			--	220.445	7.23326	244.403	9.01446
			--	220.666	7.23379	244.617	9.01489
			--	220.891	7.2323	244.841	9.01609
			--	221.108	7.23213	245.063	9.01619
			--	221.327	7.23269	245.269	9.01558
			--	221.549	7.23272	245.481	9.01674
			--	221.769	7.23208	245.699	9.0157
			--	222.009	7.23275	245.91	9.01694
			--	222.236	7.23384	246.124	9.01659
			--	222.491	7.23463	246.342	9.01695
			--	222.706	7.23449	246.576	9.01748
			--	222.931	7.2338	246.786	9.01739
			--	223.154	7.23421	246.994	9.01777
			--	223.368	7.23426	247.212	9.01726
			--	223.592	7.23404	247.419	9.01729
			--	223.82	7.2342	247.628	9.01798
			--	224.044	7.23439	247.846	9.02043
			--	224.267	7.23422	248.049	9.02039
			--	224.49	7.23315	248.268	9.01754
			--	224.707	7.23386	248.477	9.01756
			--	224.924	7.23295	248.692	9.01422
			--	225.149	7.23424	248.902	9.01249
			--	225.371	7.23369	249.119	9.01326
			--	225.583	7.23511	249.327	9.01197
			--	225.808	7.23513	249.544	9.01289
			--	226.043	7.2336	249.755	9.01296
			--	226.272	7.23331	249.968	9.01324
			--	226.481	7.23317	250.181	9.01272
			--	226.709	7.23266	250.4	9.01344
			--	226.928	7.23368	250.624	9.01348
			--	227.152	7.23268	250.835	9.01313
			--	227.368	7.23418	251.045	9.01378
			--	227.582	7.23344	251.25	9.01319
			--	227.792	7.23377	251.462	9.01448
			--	228.006	7.23324	251.686	9.01484
			--	228.222	7.236	251.901	9.01531
			--	228.436	7.23615	252.113	9.01475
			--	228.655	7.2375	252.318	9.0155
			--	228.897	7.23884	252.568	9.01493
			--	229.143	7.24267	252.78	9.01403
			--	229.359	7.24651	252.989	9.01574
			--	229.581	7.25106	253.202	9.01716
			--	229.805	7.25607	253.418	9.01545
			--	230.023	7.26705	253.628	9.01593
			--	230.257	7.27483	253.847	9.01667
			--	230.478	7.28729	254.078	9.01642
			--	230.695	7.29802	254.301	9.01698
			--	230.914	7.31117	254.518	9.01831
			--	231.134	7.32514	254.743	9.01754
			--	231.36	7.34364	254.982	9.01676
			--	231.579	7.35745	255.22	9.0164
			--	231.792	7.37334	255.443	9.0162
			--	232.006	7.39064	255.674	9.01667
			--	232.22	7.405	255.886	9.01749
			--	232.438	7.42142	256.103	9.01707
			--	232.663	7.4368	256.319	9.01693
			--	232.909	7.45417	256.529	9.01778
			--	233.136	7.46689	256.756	9.01823
			--	233.361	7.47873	256.977	9.0192
			--	233.58	7.48928	257.192	9.01856
			--	233.793	7.49814	257.406	9.01887
			--	234.012	7.50499	257.615	9.01828
			--	234.224	7.51157	257.828	9.01967
			--	234.451	7.51834	258.041	9.01909
			--	234.669	7.52251	258.256	9.02017
			--	234.884	7.52649	258.467	9.02179
			--	235.092	7.53177	258.676	9.02048
			--	235.306	7.53486	258.884	9.02115
			--	235.516	7.53614	259.093	9.02042
			--	235.722	7.53909	259.305	9.02078
			--	235.942	7.54081	259.512	9.02078
			--	236.163	7.54216	259.717	9.02331
			--	236.383	7.54391	259.939	9.02197
			--	236.6	7.54564	260.158	9.0203
			--	236.81	7.54624	260.375	9.02039
			--	237.052	7.54801	260.621	9.02172
			--	237.482	7.55074	260.85	9.0224
			--	237.69	7.55181	261.074	9.02247
			--	237.896	7.55346	261.29	9.02267
			--	238.115	7.55379	261.514	9.02328
			--	238.33	7.55532	261.732	9.02358
			--	238.547	7.55459	261.95	9.02279
			--	238.752	7.5561	262.159	9.02272
			--	238.978	7.5562	262.375	9.02488
			--	239.2	7.55653	262.593	9.02312
			--	239.42	7.55711	262.814	9.02357
			--	239.632	7.55767	263.045	9.02484
			--	239.851	7.55879	263.259	9.02355
			--	240.07	7.559	263.476	9.0243
			--	240.278	7.56094	263.689	9.02422
			--	240.495	7.56234	263.913	9.02422
			--	240.708	7.56192	264.122	9.02384
			--	240.92	7.56265	264.339	9.02303
			--	241.121	7.56182	264.566	9.02499
			--	241.348	7.56325	264.786	9.02576
			--	241.563	7.56338	265.007	9.02569
			--	241.8	7.56457	265.222	9.02543
			--	242.037	7.56531	265.438	9.02419
			--	242.241	7.5654	265.648	9.0248
			--	242.46	7.56739	265.879	9.02553
			--	242.677	7.56659	266.089	9.02426
			--	242.886	7.56742	266.298	9.02814
			--	243.094	7.56844	266.513	9.02729
			--	243.312	7.56725	266.727	9.02451
			--	243.537	7.56841	266.941	9.02526
			--	243.754	7.57056	267.157	9.02533
			--	243.972	7.56862	267.374	9.02648
			--	244.181	7.56889	267.588	9.02815
			--	244.402	7.57088	267.807	9.0283
			--	244.619	7.5711	268.021	9.02604
			--	244.841	7.57229	268.235	9.02811
			--	245.066	7.57367	268.447	9.02684
			--	245.276	7.57109	268.658	9.02742
			--	245.486	7.57356	268.868	9.02846
			--	245.703	7.57369	269.084	9.02642
			--	245.917	7.57459	269.297	9.0285
			--	246.137	7.5752	269.516	9.02843
			--	246.357	7.57457	269.725	9.0282
			--	246.578	7.57574	269.939	9.02871
			--	246.789	7.57562	270.159	9.02748
			--	247.002	7.57693	270.376	9.02765
			--	247.21	7.57735	270.591	9.02756
			--	247.423	7.57859	270.806	9.02734
			--	247.639	7.57851	271.022	9.02765
			--	247.861	7.57998	271.28	9.03053
			--	248.068	7.57965	271.5	9.02953
			--	248.268	7.58209	271.716	9.02885
			--	248.484	7.58173	271.945	9.02946
			--	248.695	7.58091	272.153	9.02935
			--	248.906	7.5821	272.37	9.02811
			--	249.124	7.58213	272.577	9.02931
			--	249.332	7.58227	272.811	9.02976
			--	249.55	7.58357	273.021	9.02944
			--	249.762	7.58527	273.246	9.0305
			--	249.973	7.58463	273.464	9.03126
			--	250.189	7.58462	273.693	9.03051
			--	250.416	7.58549	273.911	9.03136
			--	250.645	7.58569	274.124	9.03153
			--	250.861	7.5854	274.333	9.03003
			--	251.078	7.58659	274.549	9.02911
			--	251.283	7.58715	274.757	9.02971
			--	251.503	7.58735	274.973	9.02963
			--	251.721	7.58635	275.179	9.02922
			--	251.942	7.5884	275.389	9.03123
			--	252.167	7.58782	275.609	9.03163
			--	252.386	7.58797	275.819	9.0314
			--	252.597	7.58892	276.036	9.03143
			--	252.817	7.58942	276.25	9.03238
			--	253.031	7.59044	276.459	9.03239
			--	253.276	7.59038	276.675	9.03284
			--	253.488	7.58978	276.887	9.03232
			--	253.697	7.59013	277.103	9.03091
			--	253.942	7.58962	277.312	9.03251
			--	254.185	7.59109	277.539	9.03261
			--	254.406	7.59095	277.751	9.03268
			--	254.635	7.59098	277.96	9.03257
			--	254.851	7.59391	278.169	9.03384
			--	255.275	7.5927	278.392	9.03251
			--	255.507	7.59323	278.6	9.03128
			--	255.723	7.59396	278.809	9.03139
			--	255.928	7.59264	279.024	9.0315
			--	256.144	7.59305	279.234	9.03297
			--	256.359	7.5941	279.442	9.03444
			--	256.573	7.59353	279.659	9.03416
			--	256.788	7.59422	279.877	9.03295
			--	257.019	7.59337	280.1	9.03278
			--	257.248	7.5953	280.321	9.03342
			--	257.461	7.59496	280.532	9.03325
			--	257.673	7.59555	280.745	9.03492
			--	257.888	7.59448	280.955	9.03312
			--	258.101	7.59595	281.167	9.03304
			--	258.309	7.59483	281.399	9.03427
			--	258.524	7.59649	281.617	9.03537
			--	258.757	7.59613	281.831	9.03482
			--	258.957	7.59684	282.117	9.03517
			--	259.181	7.59655	282.319	9.03551
			--	259.398	7.59574	282.56	9.03334
			--	259.616	7.5977	282.765	9.03318
			--	259.827	7.59823	282.969	9.03345
			--	260.046	7.59682	283.168	9.03495
			--	260.268	7.59858	283.371	9.03605
			--	260.489	7.59919	283.6	9.03651
			--	260.71	7.5982	283.824	9.03476
			--	260.922	7.59703	284.06	9.03527
			--	261.131	7.59877	284.276	9.03543
			--	261.347	7.59768	284.491	9.03581
			--	261.563	7.59874		--
			--	261.767	7.59805		--
			--	261.98	7.59832		--
			--	262.198	7.59915		--
			--	262.419	7.59808		--
			--	262.643	7.59774		--
			--	262.857	7.59956		--
			--	263.075	7.59938		--
			--	263.298	7.59877		--
			--	263.514	7.59895		--
			--	263.724	7.59858		--
			--	263.934	7.59851		--
			--	264.141	7.59921		--
			--	264.361	7.59884		--
			--	264.571	7.59971		--
			--	264.788	7.60023		--
			--	265.008	7.59937		--
			--	265.218	7.60014		--
			--	265.432	7.60127		--
			--	265.654	7.60085		--
			--	265.866	7.602		--
			--	266.082	7.60148		--
			--	266.311	7.6003		--
			--	266.526	7.60145		--
			--	266.739	7.60142		--
			--	266.968	7.6017		--
			--	267.216	7.60065		--
			--	267.436	7.60207		--
			--	267.655	7.60115		--
			--	267.873	7.601		--
			--	268.09	7.60145		--
			--	268.313	7.60235		--
			--	268.532	7.60133		--
			--	268.734	7.60228		--
			--	268.948	7.60245		--
			--	269.176	7.60226		--
			--	269.403	7.60207		--
			--	269.612	7.60308		--
			--	269.827	7.60277		--
			--	270.04	7.60224		--
			--	270.239	7.60306		--
			--	270.459	7.60365		--
			--	270.678	7.60337		--
			--	270.887	7.60269		--
			--	271.112	7.6034		--
			--	271.326	7.60351		--
			--	271.543	7.60218		--
			--	271.753	7.603		--
			--	271.963	7.60204		--
			--	272.198	7.60274		--
			--	272.437	7.60164		--
			--	272.647	7.60305		--
			--	272.86	7.60312		--
			--	273.079	7.60323		--
			--	273.291	7.60409		--
			--	273.504	7.60365		--
			--	273.743	7.60299		--
			--	273.968	7.60403		--
			--	274.178	7.60441		--
			--	274.389	7.60404		--
			--	274.6	7.60437		--
			--	274.826	7.60432		--
			--	275.039	7.60449		--
			--	275.261	7.60431		--
			--	275.476	7.6032		--
			--	275.679	7.60439		--
			--	275.888	7.60599		--
			--	276.109	7.60525		--
			--	276.327	7.60405		--
			--	276.551	7.60422		--
			--	276.779	7.60463		--
			--	277.005	7.60393		--
			--	277.215	7.60386		--
			--	277.438	7.60469		--
			--	277.674	7.60398		--
			--	277.891	7.6052		--
			--	278.113	7.60426		--
			--	278.327	7.60412		--
			--	278.547	7.60556		--
			--	278.76	7.60411		--
			--	278.98	7.60431		--
			--	279.201	7.60459		--
			--	279.414	7.60437		--
			--	279.618	7.60451		--
			--	279.85	7.60578		--
			--	280.065	7.60505		--
			--	280.28	7.60506		--
			--	280.496	7.60546		--
			--	280.711	7.60601		--
			--	280.92	7.6059		--
			--	281.127	7.60596		--
			--	281.342	7.60576		--
			--	281.56	7.60515		--
			--	281.771	7.60634		--
			--	281.98	7.6061		--
			--	282.2	7.60557		--
			--	282.408	7.60477		--
			--	282.632	7.60644		--
			--	282.837	7.60458		--
			--	283.039	7.60531		--
			--	283.245	7.60583		--
			--	283.45	7.60516		--
			--	283.653	7.60514		--
			--	283.871	7.60629		--
			--	284.093	7.60639		--
			--	284.307	7.60628		--
			--	284.516	7.60668		--
			--	284.732	7.60623		--
			--	284.946	7.60509		--
			--	285.16	7.60622		--
			--	285.379	7.60686		--
			--	285.587	7.60634		--
			--	285.804	7.6055		--
			--	286.015	7.60599		--
			--	286.239	7.60727		--
			--	286.466	7.60699		--
			--	286.682	7.60554		--
			--	286.888	7.60641		--
			--	287.097	7.60694		--
			--	287.308	7.60587		--
			--	287.507	7.60659		--
			--	287.738	7.60551		--
			--	287.947	7.60688		--
			--	288.182	7.60669		--
			--	288.4	7.60581		--
			--	288.619	7.60718		--
			--	288.83	7.60725		--
			--	289.05	7.60737		--
			--	289.267	7.60646		--
			--	289.486	7.60701		--
			--	289.706	7.60717		--
			--	289.928	7.60691		--
			--	290.144	7.60709		--
			--	290.353	7.60705		--
			--	290.568	7.60635		--
			--	290.782	7.60776		--
			--	290.998	7.60756		--
			--	291.215	7.6077		--
			--	291.424	7.60742		--
			--	291.641	7.60671		--
			--	291.873	7.60692		--
			--	292.088	7.60713		--
			--	292.31	7.60698		--
			--	292.529	7.60768		--
			--	292.744	7.60681		--
			--	292.97	7.60645		--
			--	293.179	7.60764		--
			--	293.385	7.60745		--
			--	293.59	7.60732		--
			--	293.836	7.60721		--
			--	294.047	7.60808		--
			--	294.288	7.60884		--
			--	294.501	7.60793		--
			--	294.766	7.60753		--
			--	294.972	7.60764		--
			--	295.182	7.60809		--
			--	295.395	7.60825		--
			--	295.605	7.60798		--
			--	295.844	7.60749		--
			--	296.08	7.60798		--
			--	296.288	7.60753		--
			--	296.516	7.60716		--
			--	296.752	7.60672		--
			--	296.958	7.60785		--
			--	297.176	7.60615		--
			--	297.389	7.60797		--
			--	297.619	7.60652		--
			--	297.826	7.60806		--
			--	298.052	7.60835		--
			--	298.265	7.60748		--
			--	298.473	7.60869		--
			--	298.688	7.60852		--
			--	298.883	7.60809		--
			--	299.133	7.60833		--
			--	299.349	7.60912		--
			--	299.569	7.608		--
			--	299.781	7.60814		--
			--	300.011	7.60791		--
			--	300.233	7.60912		--
			--	300.447	7.60822		--
			--	300.661	7.60926		--
			--	300.897	7.60858		--
			--	301.111	7.60877		--
			--	301.329	7.60755		--
			--	301.528	7.60793		--
			--	301.736	7.60821		--
			--	301.965	7.60835		--
			--	302.18	7.60841		--
			--	302.393	7.60823		--
			--	302.617	7.60875		--
			--	302.833	7.60914		--
			--	303.036	7.60896		--
			--	303.275	7.60815		--
			--	303.498	7.6094		--
			--	303.712	7.60908		--
			--	303.941	7.60995		--
			--	304.155	7.60898		--
			--	304.383	7.60754		--
			--	304.639	7.60955		--
			--	304.865	7.60928		--
			--	305.079	7.60939		--
			--	305.305	7.60845		--
			--	305.524	7.60807		--
			--	305.737	7.60929		--
			--	305.959	7.60953		--
			--	306.176	7.60886		--
			--	306.393	7.60869		--
			--	306.602	7.60876		--
			--	306.803	7.60882		--
			--	307.03	7.60943		--
			--	307.247	7.60873		--
			--	307.465	7.61059		--
			--	307.693	7.60928		--
			--	307.892	7.60868		--
			--	308.102	7.60943		--
			--	308.316	7.60931		--
			--	308.533	7.60744		--
			--	308.752	7.60915		--
			--	308.974	7.61004		--
			--	309.21	7.60897		--
			--	309.411	7.60855		--
			--	309.629	7.60867		--
			--	309.836	7.60838		--
			--	310.042	7.60908		--
			--	310.251	7.60977		--
			--	310.475	7.60885		--
			--	310.687	7.60974		--
			--	310.895	7.60977		--
			--	311.106	7.61023		--
			--	311.319	7.61006		--
			--	311.535	7.61047		--
			--	311.731	7.60955		--
			--	311.936	7.60837		--
			--	312.162	7.60853		--
			--	312.376	7.60923		--
			--	312.589	7.60842		--
			--	312.79	7.60966		--
			--	312.984	7.60946		--
			--	313.174	7.60938		--
			--	313.366	7.60916		--
			--	313.576	7.60988		--
			--	313.796	7.60913		--
			--	314.038	7.60879		--
			--	314.249	7.60943		--
			--	314.463	7.60996		--
			--	314.677	7.60938		--
			--	314.909	7.60885		--
			--	315.114	7.60987		--
			--	315.376	7.60918		--
			--	315.595	7.60967		--
			--	315.829	7.60804		--
			--	316.055	7.6099		--
			--	316.273	7.60988		--
			--	316.492	7.60853		--
			--	316.717	7.61008		--
			--	316.924	7.60959		--
			--	317.124	7.6095		--
			--	317.337	7.60951		--
			--	317.569	7.60901		--
			--	317.783	7.60856		--
			--	317.992	7.61021		--
			--	318.2	7.60958		--
			--	318.407	7.61031		--
			--	318.634	7.60863		--
			--	318.847	7.61008		--
			--	319.055	7.60869		--
			--	319.27	7.60913		--
			--	319.591	7.60868		--
			--	319.785	7.60943		--
			--	319.993	7.60993		--
			--	320.207	7.61019		--
			--	320.405	7.61036		--
			--	320.61	7.60927		--
			--	320.81	7.60879		--
			--	321.017	7.60983		--
			--	321.229	7.60969		--
			--	321.445	7.61021		--
			--	321.658	7.61003		--
			--	321.871	7.61057		--
			--	322.08	7.60854		--
			--		--		--
			--		--		--
			--		--		--
			--		--		--
			--		--		--
			--		--		--
			--		--		--
			--		--		--
			--		--		--
			--		--		--
			--		--		--
			--		--		--
			--		--		--
			--		--		--
			--		--		--
			--		--		--
			--		--		--
			--		--		--
			--		--		--
			--		--		--
			--		--		--
			--		--		--
			--		--		--
			--		--		--
			--		--		--
			--		--		--
			--		--		--
			--		--		--
			--		--		--
			--		--		--
			--		--		--
			--		--		--
			--		--		--
			--		--		--
			--		--		--
			--		--		--
			--		--		--
			--		--		--
			--		--		--
			--		--		--
			--		--		--
			--		--		--
			--		--		--
			--		--		--
			--		--		--
			--		--		--
			--		--		--
			--		--		--
			--		--		--
			--		--		--
			--		--		--
			--		--		--
			--		--		--
			--		--		--
			--		--		--
			--		--		--
			--		--		--
			--		--		--
			--		--		--
			--		--		--
			--		--		--
			--		--		--
			--		--		--
			--		--		--
			--		--		--
			--		--		--
			--		--		--
			--		--		--
			--		--		--
			--		--		--
			--		--		--
			--		--		--
			--		--		--
			--		--		--
			--		--		--
			--		--		--
			--		--		--
			--		--		--
			--		--		--
			--		--		--
			--		--		--
			--		--		--
			--		--		--
			--		--		--
			--		--		--
			--		--		--
			--		--		--
			--		--		--
			--		--		--
			--		--		--
			--		--		--
			--		--		--
			--		--		--
			--		--		--
			--		--		--
			--		--		--
			--		--		--
			--		--		--
			--		--		--
			--		--		--
			--		--		--
			--		--		--
			--		--		--
			--		--		--
			--		--		--
			--		--		--
			--		--		--
			--		--		--
			--		--		--
			--		--		--
			--		--		--
			--		--		--
			--		--		--
			--		--		--
			--		--		--
			--		--		--
			--		--		--
			--		--		--
			--		--		--
			--		--		--
			--		--		--
			--		--		--
			--		--		--
			--		--		--
			--		--		--
			--		--		--
			--		--		--
			--		--		--
			--		--		--
			--		--		--
			--		--		--
			--		--		--
			--		--		--
			--		--		--
			--		--		--
			--		--		--
			--		--		--
			--		--		--
			--		--		--
			--		--		--
			--		--		--
			--		--		--
			--		--		--
			--		--		--
			--		--		--
			--		--		--
			--		--		--
			--		--		--
			--		--		--
			--		--		--
			--		--		--
			--		--		--
			--		--		--
			--		--		--
			--		--		--
			--		--		--
			--		--		--
			--		--		--
			--		--		--
			--		--		--
			--		--		--
			--		--		--
			--		--		--
			--		--		--
			--		--		--
			--		--		--
			--		--		--
			--		--		--
			--		--		--
			--		--		--
			--		--		--
			--		--		--
			--		--		--
			--		--		--
			--		--		--
			--		--		--
			--		--		--
			--		--		--
			--		--		--
			--		--		--
			--		--		--
			--		--		--
			--		--		--
			--		--		--
			--		--		--
			--		--		--
			--		--		--
			--		--		--
			--		--		--
			--		--		--
			--		--		--
			--		--		--
			--		--		--
			--		--		--
			--		--		--
			--		--		--
			--		--		--
			--		--		--
			--		--		--
			--		--		--
			--		--		--
			--		--		--
			--		--		--
			--		--		--
			--		--		--
			--		--		--
			--		--		--
			--		--		--
			--		--		--
			--		--		--
			--		--		--
			--		--		--
			--		--		--
			--		--		--
			--		--		--
			--		--		--
			--		--		--
			--		--		--
			--		--		--
			--		--		--
			--		--		--
			--		--		--
			--		--		--
			--		--		--
			--		--		--
			--		--		--
			--		--		--
			--		--		--
			--		--		--
			--		--		--
			--		--		--
			--		--		--
			--		--		--
			--		--		--
			--		--		--
			--		--		--
			--		--		--
			--		--		--
			--		--		--
			--		--		--
			--		--		--
			--		--		--
			--		--		--
			--		--		--
			--		--		--
			--		--		--
			--		--		--
			--		--		--
			--		--		--
			--		--		--
			--		--		--
			--		--		--
			--		--		--
			--		--		--
			--		--		--
			--		--		--
			--		--		--
			--		--		--
			--		--		--
			--		--		--
			--		--		--
			--		--		--
			--		--		--
			--		--		--
			--		--		--
			--		--		--
			--		--		--
			--		--		--
			--		--		--
			--		--		--
			--		--		--
			--		--		--
			--		--		--
			--		--		--
			--		--		--
			--		--		--
			--		--		--
			--		--		--
			--		--		--
			--		--		--
			--		--		--
			--		--		--
			--		--		--
			--		--		--
			--		--		--
			--		--		--
			--		--		--
			--		--		--
			--		--		--
			--		--		--
			--		--		--
			--		--		--
			--		--		--
			--		--		--
			--		--		--
			--		--		--
			--		--		--
			--		--		--
			--		--		--
			--		--		--
			--		--		--
			--		--		--
			--		--		--
			--		--		--
			--		--		--
			--		--		--
			--		--		--
			--		--		--
			--		--		--
			--		--		--
			--		--		--
			--		--		--
			--		--		--
			--		--		--
			--		--		--
			--		--		--
			--		--		--
			--		--		--
			--		--		--
			--		--		--
			--		--		--
			--		--		--
			--		--		--
			--		--		--
			--		--		--
			--		--		--
			--		--		--
			--		--		--
			--		--		--
			--		--		--
			--		--		--
			--		--		--
			--		--		--
			--		--		--
			--		--		--
			--		--		--
			--		--		--
			--		--		--
			--		--		--
			--		--		--
			--		--		--
			--		--		--
			--		--		--
			--		--		--
			--		--		--
			--		--		--
			--		--		--
			--		--		--
			--		--		--
			--		--		--
			--		--		--
			--		--		--
			--		--		--
			--		--		--
			--		--		--
			--		--		--
			--		--		--
			--		--		--
			--		--		--
			--		--		--
			--		--		--
			--		--		--
			--		--		--
			--		--		--
			--		--		--
			--		--		--
			--		--		--
			--		--		--
			--		--		--
			--		--		--
			--		--		--
			--		--		--
			--		--		--
			--		--		--
			--		--		--
			--		--		--
			--		--		--
			--		--		--
			--		--		--
			--		--		--
			--		--		--
			--		--		--
			--		--		--
			--		--		--
			--		--		--
			--		--		--
			--		--		--
			--		--		--
			--		--		--
			--		--		--
			--		--		--
			--		--		--
			--		--		--
			--		--		--
			--		--		--
			--		--		--
			--		--		--
			--		--		--
			--		--		--
			--		--		--
			--		--		--
			--		--		--
			--		--		--
			--		--		--
			--		--		--
			--		--		--
			--		--		--
			--		--		--
			--		--		--
			--		--		--
			--		--		--
			--		--		--
			--		--		--
			--		--		--
			--		--		--
			--		--		--
			--		--		--
			--		--		--
			--		--		--
			--		--		--
			--		--		--
			--		--		--
			--		--		--
			--		--		--
			--		--		--
			--		--		--
			--		--		--
			--		--		--
			--		--		--
			--		--		--
			--		--		--
			--		--		--
			--		--		--
			--		--		--
			--		--		--
			--		--		--
			--		--		--
			--		--		--
			--		--		--
			--		--		--
			--		--		--
			--		--		--
			--		--		--
			--		--		--
			--		--		--
			--		--		--
			--		--		--
			--		--		--
			--		--		--
			--		--		--
			--		--		--
			--		--		--
			--		--		--
			--		--		--
			--		--		--
			--		--		--
			--		--		--
			--		--		--
			--		--		--
			--		--		--
			--		--		--
			--		--		--
			--		--		--
			--		--		--
			--		--		--
			--		--		--
			--		--		--
			--		--		--
			--		--		--
			--		--		--
			--		--		--
			--		--		--
			--		--		--
			--		--		--
			--		--		--
			--		--		--
			--		--		--
			--		--		--
			--		--		--
			--		--		--
			--		--		--
			--		--		--
			--		--		--
			--		--		--
			--		--		--
			--		--		--
			--		--		--
			--		--		--
			--		--		--
			--		--		--
			--		--		--
			--		--		--
			--		--		--
			--		--		--
			--		--		--
			--		--		--
			--		--		--
			--		--		--
			--		--		--
			--		--		--
			--		--		--
			--		--		--
			--		--		--
			--		--		--
			--		--		--
			--		--		--
			--		--		--
			--		--		--
			--		--		--
			--		--		--
			--		--		--
			--		--		--
			--		--		--
			--		--		--
			--		--		--
			--		--		--
			--		--		--
			--		--		--
			--		--		--
			--		--		--
			--		--		--
			--		--		--
			--		--		--
			--		--		--
			--		--		--
			--		--		--
			--		--		--
			--		--		--
			--		--		--
			--		--		--
			--		--		--
			--		--		--
			--		--		--
			--		--		--
			--		--		--
			--		--		--
			--		--		--
			--		--		--
			--		--		--
			--		--		--
			--		--		--
			--		--		--
			--		--		--
			--		--		--
			--		--		--
			--		--		--
			--		--		--
			--		--		--
			--		--		--
			--		--		--
			--		--		--
			--		--		--
			--		--		--
			--		--		--
			--		--		--
			--		--		--
			--		--		--
			--		--		--
			--		--		--
			--		--		--
			--		--		--
			--		--		--
			--		--		--
			--		--		--
			--		--		--
			--		--		--
[truncated: 745 more rows]

## Sheet: Fig. 4a
		SO3H							PO3H2							CO2H
		r/Å	rdf_O	num_O	rdf_H	num_H			r/Å	rdf_O	num_O	rdf_H	num_H			r/Å	rdf_O	num_O	rdf_H	num_H
		0.05	0	0	0	0			0.05	0	0	0	0			0.05	0	0	0	0
		0.15	0	0	0	0			0.15	0	0	0	0			0.15	0	0	0	0
		0.25	0	0	0	0			0.25	0	0	0	0			0.25	0	0	0	0
		0.35	0	0	0	0			0.35	0	0	0	0			0.35	0	0	0	0
		0.45	0	0	0	0			0.45	0	0	0	0			0.45	0	0	0	0
		0.55	0	0	0	0			0.55	0	0	0	0			0.55	0	0	0	0
		0.65	0	0	0	0			0.65	0	0	0	0			0.65	0	0	0	0
		0.75	0	0	0	0			0.75	0	0	0	0			0.75	0	0	0	0
		0.85	0	0	0	0			0.85	0	0	0	0			0.85	0	0	0	0
		0.95	0	0	0	0			0.95	0	0	0	0			0.95	0	0	0	0
		1.05	0	0	0	0			1.05	0	0	0	0			1.05	0	0	0	0
		1.15	0	0	0	0			1.15	0	0	0	0			1.15	0	0	0	0
		1.25	0	0	0	0			1.25	0	0	0	0			1.25	0	0	0	0
		1.35	0	0	0	0			1.35	0	0	0	0			1.35	0	0	0	0
		1.45	0	0	0	0			1.45	0	0	0	0			1.45	0	0	0	0
		1.55	0	0	0	0			1.55	0	0	0	0			1.55	0	0	0	0
		1.65	0	0	0	0			1.65	0	0	0	0			1.65	0	0	0	0
		1.75	0	0	0	0			1.75	0	0	0	0			1.75	0	0	0	0
		1.85	0	0	0	0			1.85	0	0	0	0			1.85	0	0	0	0
		1.95	0	0	0	0			1.95	0	0	0	0			1.95	0	0	0.00619	0.002
		2.05	0	0	0	0			2.05	0	0	0.0028	0.000999			2.05	0	0	0.07275	0.02797
		2.15	0	0	0	0			2.15	0	0	0.00254	0.002			2.15	0	0	0.40958	0.18881
		2.25	0	0	0.00232	0.000999			2.25	0	0	0.13703	0.06094			2.25	0	0	1.08016	0.65335
		2.35	0	0	0.0554	0.02697			2.35	0	0	0.5919	0.33866			2.35	0	0	2.13586	1.65535
		2.45	0	0	0.30973	0.18482			2.45	0	0	1.52599	1.11688			2.45	0	0	2.71938	3.04196
		2.55	0	0	0.83965	0.64835			2.55	0	0	2.53705	2.51848			2.55	0	0	2.63328	4.4965
		2.65	0	0	2.05932	1.87612			2.65	0	0	2.8013	4.18981			2.65	0	0	1.86223	5.60739
		2.75	0	0	2.86766	3.71728			2.75	0	0	2.1877	5.59541			2.75	0	0	1.0046	6.25275
		2.85	0	0	2.72792	5.5984			2.85	0	0	1.35069	6.52747			2.85	0.03765	0.01299	0.45174	6.56444
		2.95	0	0	1.83895	6.95704			2.95	0.0027	0.000999	0.77424	7.0999			2.95	0.14055	0.06494	0.3365	6.81319
		3.05	0.00253	0.000999	0.88294	7.65435			3.05	0.07079	0.02897	0.44369	7.45055			3.05	0.64983	0.32168	0.34135	7.08292
		3.15	0.04744	0.02098	0.41508	8.004			3.15	0.28679	0.14985	0.3259	7.72528			3.15	1.37491	0.9011	0.44684	7.45954
		3.25	0.20945	0.11489	0.27963	8.25475			3.25	0.96188	0.58142	0.41303	8.0959			3.25	2.2269	1.9001	0.56229	7.96404
		3.35	0.62285	0.41159	0.31352	8.55345			3.35	2.14803	1.6054	0.52391	8.59541			3.35	2.77503	3.22278	0.68014	8.61239
		3.45	1.40588	1.12188	0.36581	8.92308			3.45	3.12195	3.18382	0.62538	9.22777			3.45	2.77065	4.62338	0.84384	9.46553
		3.55	2.25407	2.32767	0.50889	9.46753			3.55	3.32552	4.96404	0.73807	10.018			3.55	2.06616	5.72927	0.94722	10.4795
		3.65	3.05265	4.05395	0.66512	10.2198			3.65	2.66917	6.47453	0.8553	10.986			3.65	1.53253	6.5964	1.06112	11.6803
		3.75	2.96064	5.82118	0.77991	11.1509			3.75	1.69919	7.48951	0.97001	12.1449			3.75	0.96514	7.17283	1.16921	13.0769
		3.85	2.21024	7.21179	0.93046	12.3217			3.85	1.05356	8.15285	1.09402	13.5225			3.85	0.68555	7.6044	1.2862	14.6963
		3.95	1.46168	8.17982	1.17809	13.8821			3.95	0.69188	8.61139	1.21042	15.1269			3.95	0.62113	8.01598	1.28372	16.3976
		4.05	0.95419	8.84416	1.30358	15.6973			4.05	0.51189	8.96803	1.3127	16.956			4.05	0.62525	8.45155	1.19888	18.0679
		4.15	0.72291	9.37263	1.30643	17.6074			4.15	0.49298	9.32867	1.34579	18.9251			4.15	0.72251	8.98002	1.18414	19.8002
		4.25	0.64108	9.86414	1.30366	19.6064			4.25	0.54297	9.74526	1.28255	20.8931			4.25	0.83346	9.61938	1.05289	21.4156
		4.35	0.63682	10.3756	1.29292	21.6833			4.35	0.65253	10.2697	1.15715	22.7533			4.35	0.93854	10.3736	1.03488	23.0789
		4.45	0.74283	11	1.13088	23.5844			4.45	0.77674	10.9231	1.12473	24.6454			4.45	0.94435	11.1678	1.03225	24.8152
		4.55	0.76852	11.6753	0.99361	25.3307			4.55	0.7816	11.6104	1.00256	26.4086			4.55	0.97828	12.028	1.08111	26.7163
		4.65	0.90562	12.5065	0.9927	27.1529			4.65	0.88214	12.4206	1.01538	28.2737			4.65	1.01281	12.958	1.13139	28.7942
		4.75	0.97012	13.4356	1.03532	29.1359			4.75	0.90793	13.2907	1.03927	30.2657			4.75	0.98834	13.9051	1.13795	30.975
		4.85	0.97556	14.4096	1.10663	31.3456			4.85	1.04685	14.3367	1.03235	32.3287			4.85	1.08701	14.991	1.09501	33.1628
		4.95	0.96151	15.4096	1.08446	33.6014			4.95	0.99827	15.3756	1.09569	34.6094			4.95	1.02145	16.054	1.10018	35.4526
		5.05	1.02994	16.5245	1.09039	35.962			5.05	1.08916	16.5555	1.0578	36.9011			5.05	1.0967	17.2418	1.04827	37.7233
		5.15	0.96016	17.6054	1.0986	38.4356			5.15	1.05437	17.7433	1.05703	39.2827			5.15	1.12281	18.5065	1.06561	40.1239
		5.25	0.98798	18.7612	1.08661	40.978			5.25	1.08882	19.018	1.02184	41.6753			5.25	1.08728	19.7792	0.95755	42.3656
		5.35	1.05171	20.039	1.07761	43.5964			5.35	1.14793	20.4136	1.03042	44.1808			5.35	1.09468	21.1099	1.00551	44.8102
		5.45	1.10618	21.4336	0.99881	46.1149			5.45	1.13707	21.8482	0.98623	46.6693			5.45	1.14595	22.5555	1.00102	47.3357
		5.55	1.06133	22.8212	0.97079	48.6534			5.55	1.14686	23.3486	0.97162	49.2118			5.55	1.06837	23.9531	0.91564	49.7313
		5.65	1.10077	24.3127	0.98428	51.3207			5.65	1.15525	24.9151	0.94048	51.7622			5.65	1.04784	25.3736	0.9281	52.2478
		5.75	1.09343	25.8471	0.95711	54.007			5.75	1.15952	26.5435	0.96532	54.4735			5.75	1.03874	26.8322	0.98005	55
		5.85	1.05499	27.3796	0.92054	56.6813			5.85	1.15183	28.2178	0.95837	57.2597			5.85	0.98292	28.2607	0.96814	57.8142
		5.95	1.05573	28.966	0.93374	59.4875			5.95	1.09085	29.8581	1.02807	60.3516			5.95	0.96743	29.7153	0.98304	60.7702
		6.05	1.05198	30.6004	0.96132	62.4745			6.05	1.07437	31.5285	1.01332	63.5025			6.05	0.95564	31.2008	0.99998	63.8791
		6.15	1.01121	32.2238	0.9776	65.6134			6.15	0.9794	33.1019	1.00987	66.7472			6.15	0.93601	32.7043	0.99789	67.0849
		6.25	1.01104	33.9001	1.00863	68.958			6.25	0.92422	34.6354	1.03832	70.1928			6.25	0.89365	34.1868	0.99933	70.4006
		6.35	0.96953	35.5594	0.97244	72.2867			6.35	0.90468	36.1848	1.04787	73.7822			6.35	0.87973	35.6933	0.95731	73.6793
		6.45	0.8967	37.1429	0.9892	75.7802			6.45	0.87288	37.7273	1.03514	77.4406			6.45	0.87245	37.2348	0.98101	77.1458
		6.55	0.91342	38.8062	0.98995	79.3856			6.55	0.87165	39.3157	1.00514	81.1039			6.55	0.86795	38.8162	0.96691	80.6693
		6.65	0.88988	40.4765	0.99579	83.1239			6.65	0.90361	41.013	1.01529	84.9181			6.65	0.93193	40.5664	0.97555	84.3337
		6.75	0.89315	42.2038	0.96961	86.8741			6.75	0.87084	42.6983	0.99757	88.7792			6.75	0.93034	42.3666	0.97861	88.1209
		6.85	0.85523	43.9071	0.95831	90.6913			6.85	0.94083	44.5734	0.96489	92.6254			6.85	1.02119	44.4016	0.9708	91.99
		6.95	0.97356	45.9031	0.97965	94.7083			6.95	0.96849	46.5604	0.96606	96.5894			6.95	1.0524	46.5604	0.99639	96.0779
		7.05	0.9916	47.995	0.98639	98.8701			7.05	1.0032	48.6783	0.98309	100.74			7.05	1.00572	48.6833	0.97519	100.195
		7.15	1.03128	50.2328	1.00411	103.228			7.15	0.96199	50.7672	0.98017	104.997			7.15	1.04864	50.96	1.00677	104.566
		7.25	0.98108	52.4216	0.97929	107.597			7.25	1.02558	53.0569	0.98128	109.379			7.25	1.04274	53.2877	1.03222	109.175
		7.35	1.02297	54.7672	1.01121	112.235			7.35	1.04445	55.4535	0.9552	113.762			7.35	1.08423	55.7752	1.02087	113.859
		7.45	1.04404	57.2268	1.01456	117.015			7.45	1.07719	57.993	0.99753	118.466			7.45	1.06337	58.2817	1.04154	118.769
		7.55	1.05083	59.7692	0.99819	121.845			7.55	1.02409	60.4725	1.01213	123.367			7.55	1.10884	60.966	1.02136	123.714
		7.65	1.02957	62.3267	1.01449	126.885			7.65	1.0626	63.1139	0.97539	128.216			7.65	1.04226	63.5564	1.01895	128.779
		7.75	1.07998	65.0799	1.0212	132.092			7.75	1.07843	65.8651	1.00834	133.361			7.75	1.04961	66.2338	1.04001	134.085
		7.85	1.06448	67.8641	1.04386	137.552			7.85	1.02518	68.5485	1.05323	138.874			7.85	1.04976	68.981	0.98868	139.26
		7.95	1.05388	70.6913	1.0375	143.119			7.95	1.03081	71.3157	1.03844	144.45			7.95	1.02017	71.7193	1.01179	144.691
		8.05	1.0453	73.5664	1.00534	148.649			8.05	1.04455	74.1908	1.01334	150.028			8.05	1.00006	74.4715	1.03128	150.368
		8.15	1.05382	76.5375	1.00917	154.34			8.15	1.00279	77.02	1.01536	155.757			8.15	1.01286	77.3287	1.0125	156.08
		8.25	1.02843	79.5085	1.02497	160.262			8.25	1.00247	79.9181	1.00886	161.59			8.25	0.95389	80.0859	1.0123	161.932
		8.35	1.01373	82.5085	1.01694	166.281			8.35	1.00896	82.9061	1.02246	167.646			8.35	1.0054	83.0629	1.00372	167.876
		8.45	1.00142	85.5435	1.00026	172.344			8.45	1.01224	85.976	0.98819	173.64			8.45	0.95243	85.951	1.01058	174.005
		8.55	0.99326	88.6254	1.01596	178.648			8.55	0.97679	89.009	1.0191	179.969			8.55	0.96696	88.9531	1.00815	180.265
		8.65	0.9871	91.7602	1.02359	185.15			8.65	0.95277	92.037	1.01485	186.42			8.65	0.97177	92.041	1.00368	186.643
		8.75	0.96129	94.8841	0.99649	191.626			8.75	0.99378	95.2687	0.98748	192.842			8.75	0.97396	95.2078	0.9864	193.058
		8.85	0.95531	98.0599	1.00024	198.277			8.85	0.97866	98.5245	1.01454	199.592			8.85	0.9776	98.4595	0.99322	199.665
		8.95	1.01195	101.501	0.99094	205.015			8.95	0.96073	101.793	0.99934	206.393			8.95	0.97291	101.769	0.97394	206.292
		9.05	0.95839	104.832	0.98023	211.83			9.05	0.9982	105.266	0.95842	213.061			9.05	0.99777	105.24	0.98944	213.175
		9.15	0.98394	108.329	0.98478	218.829			9.15	0.99644	108.809	0.98338	220.055			9.15	0.97861	108.719	0.98479	220.178
		9.25	0.97241	111.86	1.00225	226.109			9.25	0.97529	112.354	1.00072	227.329			9.25	1.00898	112.386	1.0021	227.461
		9.35	0.99587	115.555	1.02387	233.707			9.35	1.02368	116.155	1.00835	234.817			9.35	0.98778	116.053	0.97809	234.723
		9.45	0.98782	119.3	0.96581	241.029			9.45	1.00766	119.977	0.99871	242.394			9.45	0.98964	119.806	0.99477	242.269
		9.55	0.98092	123.097	1.00686	248.824			9.55	1.00034	123.852	0.97713	249.964			9.55	1.0531	123.885	0.99739	249.995
		9.65	1.00215	127.058	0.98357	256.599			9.65	1.00573	127.83	1.00257	257.895			9.65	1.0031	127.852	1.00891	257.975
		9.75	0.99754	131.083	0.97266	264.449			9.75	1.0097	131.907	0.97481	265.767			9.75	0.99352	131.863	1.00193	266.065
		9.85	1.02857	135.319	1.01196	272.783			9.85	1.00069	136.031	0.99803	273.993			9.85	1.04691	136.177	0.9949	274.264
		9.95	1.01133	139.568	1.01407	281.306			9.95	1.00254	140.247	1.00218	282.422			9.95	1.01362	140.439	1.00791	282.739

## Sheet: Fig. 4d
		TpPa-SO3H		TpPa-PO3H2		TpPa-CO2H
		Separation	Force	SeparationSeparation	Force	Separation	Force
		nm	nN	nm	nN	nm	nN
		133.381	-3.82796	125.701	-0.0926713	97.3176	-0.222384
		133.127	-3.53462	125.398	-0.396424	97.0977	-0.197323
		132.852	-3.53449	125.122	-0.406052	96.866	-0.197334
		132.604	-3.24115	124.857	-0.4153	96.6312	-0.27256
		132.276	-3.5342	124.57	-0.425269	96.437	-0.222426
		131.978	-3.53404	124.335	-0.433456	96.2142	-0.172293
		131.748	-3.24072	124.056	-0.443178	95.9515	-0.197377
		131.443	-3.24056	123.798	-0.452162	95.7378	-0.0971012
		131.188	-3.24043	123.508	-0.462292	95.5218	-0.122183
		130.898	-3.24029	123.261	-0.470868	95.3034	-0.172337
		130.664	-2.94697	122.972	-0.480935	95.0709	-0.122205
		130.307	-3.23999	122.698	-0.490474	94.8436	-0.172358
		130.077	-2.94667	122.406	-0.500657	94.6181	-0.147298
		129.793	-2.65332	122.142	-0.509855	94.3889	-0.147309
		129.455	-2.94635	121.868	-0.519412	94.1788	-0.0971754
		129.167	-2.94622	121.615	-0.528212	93.9698	-0.0721138
		128.883	-2.94607	121.366	-0.536887	93.7756	-0.122266
		128.651	-2.65274	121.093	-0.546395	93.5665	-0.0721329
		128.375	-2.6526	120.87	-0.260941	93.2908	-0.197504
		128.085	-2.65245	120.563	-0.564859	93.0837	-0.222586
		127.793	-2.65231	120.302	-0.57396	92.8456	-0.172454
		127.498	-2.65216	120.083	-0.288371	92.6139	-0.222608
		127.271	-2.35883	119.811	-0.297829	92.3998	-0.122332
		126.931	-2.65187	119.528	-0.307704	92.1822	-0.172486
		126.618	-2.65171	119.282	-0.316263	91.9676	-0.172496
		126.333	-2.65158	119.063	-0.0306742	91.7573	-0.197577
		126.041	-2.65143	118.762	-0.334365	91.5267	-0.122374
		125.826	-2.35811	118.469	-0.344583	91.2551	-0.197602
		125.525	-2.35795	118.218	-0.353312	91.0682	-0.222682
		125.252	-2.35782	117.933	-0.363272	90.8449	-0.197621
		124.999	-2.06448	117.68	-0.372081	90.636	-0.197631
		124.724	-2.06434	117.421	-0.0878572	90.4363	-0.122426
		124.413	-2.06419	117.116	-0.391722	90.228	-0.0722924
		124.149	-2.06406	116.851	-0.400948	90.0027	-0.0723031
		123.88	-1.7707	116.581	-0.410352	89.7682	-0.0472426
		123.654	-1.47738	116.283	-0.420732	89.5007	-0.0973988
		123.339	-1.47722	116.081	-0.134548	89.3015	-0.0472652
		123.013	-1.77027	115.764	-0.438789	89.0536	-0.122492
		122.7	-1.77011	115.547	-0.153138	88.8848	0.00285774
		122.465	-1.47678	115.26	-0.163138	88.6361	-0.0723686
		122.168	-1.47663	114.993	-0.172435	88.412	-0.0723793
		121.906	-1.4765	114.711	-0.182273	88.1639	-0.122534
		121.616	-1.47635	114.457	-0.191114	87.9679	-0.122543
		121.34	-1.47622	114.173	-0.201015	87.7308	-0.147626
		121.028	-1.47606	113.913	-0.210057	87.5103	-0.122565
		120.736	-1.4759	113.666	0.0745468	87.3427	-0.0724301
		120.402	-1.47574	113.383	-0.228535	87.0581	-0.147658
		120.178	-1.18241	113.1	-0.238378	86.8396	-0.122597
		119.875	-1.18227	112.844	-0.247317	86.5987	-0.0223225
		119.602	-1.18212	112.561	-0.257169	86.3945	-0.0474037
		119.293	-1.18198	112.297	-0.266359	86.1811	-0.047414
		118.979	-1.47503	112.007	-0.27647	85.9232	-0.0223547
		118.668	-1.47487	111.742	-0.285678	85.7423	0.00270778
		118.386	-1.47472	111.517	-0.000317659	85.4938	-0.0725185
		118.072	-1.47457	111.246	-0.00975346	85.3066	-0.0725273
		117.861	-1.18125	110.974	-0.0192295	85.0632	-0.0976104
		117.499	-1.47429	110.728	-0.0278018	84.8152	-0.0976223
		117.26	-1.18095	110.464	-0.0369781	84.6305	-0.0725594
		116.95	-1.1808	110.2	-0.0461992	84.4023	-0.0474989
		116.723	-0.887466	109.861	-0.351214	84.1973	0.00263432
		116.434	-0.887319	109.643	-0.0655719	83.934	-0.0224495
		116.148	-0.887175	109.379	-0.0747705	83.703	0.00261061
		115.833	-0.88701	109.115	-0.0839782	83.4505	-0.0475441
		115.594	-0.593686	108.836	-0.0936914	83.2139	-0.0726272
		115.241	-0.886719	108.558	-0.103364	82.9984	-0.0475659
		114.98	-0.593386	108.237	-0.407766	82.7458	-0.122793
		114.69	-0.593234	107.996	-0.122943	82.5821	-0.0726574
		114.43	-0.299896	107.74	-0.13186	82.3577	-0.0726681
		114.153	-0.299758	107.436	-0.142472	82.1003	-0.0476087
		113.849	-0.299597	107.169	-0.15176	81.8684	-0.0225482
		113.585	-0.299471	106.878	-0.161885	81.6523	-0.0476302
		113.272	-0.299315	106.652	-0.169755	81.473	0.0275766
		113.041	-0.0059863	106.36	-0.179933	81.2595	0.0275663
		112.677	-0.299015	106.093	-0.189257	81.0322	0.00248321
		112.413	-0.298876	105.801	-0.1994	80.8168	0.0526176
		112.153	-0.00553889	105.545	-0.208321	80.5681	0.00246102
		111.873	-0.00539572	105.253	-0.218486	80.3634	-0.0226201
		111.565	-0.00523465	104.985	-0.227828	80.0967	0.00243845
		111.252	-0.298295	104.685	-0.238284	79.9183	0.00243004
		111.008	-0.00496174	104.434	-0.247004	79.716	0.0525652
		110.719	-0.00481857	104.149	-0.256941	79.4454	-0.0226638
		110.418	-0.00466645	103.944	0.0291082	79.2266	-0.0477457
		110.127	-0.00451433	103.651	0.0189119	78.9722	-0.0477579
		109.76	-0.297543	103.392	0.00990557	78.7812	0.00237571
		109.512	-0.00420562	103.107	-3.57925e-05	78.5665	0.0525101
		109.215	-0.00406245	102.805	-0.303753	78.3464	0.102644
		108.921	-0.00391033	102.518	-0.313775	78.117	0.0274163
		108.619	-0.00376269	102.276	-0.322204	77.8838	0.0524776
		108.351	-0.00362846	101.978	-0.332557	77.6439	0.00232139
		108.04	-0.00347187	101.718	-0.341626	77.3843	0.0273815
		107.756	-0.0033287	101.431	-0.351608	77.1762	0.0022992
		107.44	-0.00316764	101.21	-0.0661222	76.935	-0.0227835
		107.147	-0.00301104	100.909	-0.0766094	76.7044	0.027349
		106.837	-0.00286787	100.647	-0.0857186	76.5072	0.00226706
		106.554	-0.0027247	100.368	-0.0954452	76.3112	0.102547
		106.242	-0.00256364	100.09	-0.105132	76.0881	0.0273195
		105.962	-0.00242047	99.7999	-0.115225	75.8907	0.102527
		105.672	-0.0022773	99.5225	-0.124884	75.6059	0.052369
		105.445	0.291038	99.2474	-0.134472	75.3791	0.0272859
		105.129	0.291199	98.9741	-0.143989	75.1727	0.0523483
		104.831	0.291351	98.7083	-0.153246	74.9834	0.0523391
		104.53	0.291494	98.431	-0.162905	74.7255	0.00218214
		104.232	0.291651	98.2295	0.123283	74.5395	0.0272457
		103.931	0.291798	97.9405	0.113216	74.308	0.102452
		103.569	-0.00121695	97.6947	0.104657	74.0316	-0.022922
		103.288	-0.00108272	97.3977	0.0943088	73.838	0.027212
		102.997	-0.000930605	97.139	0.085298	73.5614	-0.0229446
		102.725	-0.000787435	96.8547	0.0753969	73.4099	0.0522641
		102.466	0.292537	96.6093	0.0668515	73.1519	0.00210715
		102.169	0.292689	96.3005	0.0560958	72.9048	0.00209529
		101.856	0.292845	96.0826	0.341716	72.6487	0.00208305
		101.594	0.292975	95.7438	0.0367007	72.4163	-0.0229993
		101.309	0.586339	95.5174	0.0288174	72.2236	0.00206278
		101.034	0.586474	95.2268	0.0186926	72.011	0.0521972
		100.663	0.293445	94.9635	0.00952528	71.8114	0.0271156
		100.398	0.293579	94.6591	-0.00107825	71.5817	0.0271045
		100.154	0.586925	94.3898	-0.0104559	71.3902	0.127385
		99.8704	0.587064	94.1093	-0.0202272	71.1272	0.0521551
		99.5563	0.587221	93.8554	-0.0290725	70.8552	0.00199736
		99.2587	0.587373	93.5971	0.255138	70.667	0.00198856
		98.9543	0.58753	93.329	0.245801	70.4411	0.00197785
		98.7031	0.880871	93.1057	0.531237	70.2727	0.102259
		98.4518	1.17422	92.8007	0.227399	70.0023	0.0521016
		98.1644	1.17437	92.5072	0.217175	69.7508	0.00194495
		97.8022	0.881328	92.2345	0.207677	69.5468	0.0270074
		97.5475	1.17468	91.9342	0.197217	69.2938	0.00192314
		97.2344	1.17484	91.677	0.18826	69.0966	0.00191358
		96.9424	1.17498	91.3907	0.178287	68.8556	0.0520468
		96.6391	1.17514	91.1237	0.168985	68.667	0.07711
		96.3699	1.17527	90.8207	0.158431	68.4396	0.052027
		96.0765	1.17541	90.546	0.148861	68.1547	0.00186843
		95.7435	0.882366	90.277	0.139492	67.9266	0.0520025
		95.4214	0.882522	90.0361	0.131104	67.6946	0.0519914
		95.189	1.17586	89.7309	0.120469	67.4945	0.0770542
		94.8909	1.17601	89.4639	0.111172	67.2824	0.0770442
		94.618	1.17614	89.1759	0.101141	67.0741	0.102107
		94.2495	0.883113	88.9169	0.0921165	66.8247	0.0519501
		94.0093	1.17646	88.6273	0.0820319	66.6224	0.102085
		93.6379	0.883417	88.3988	0.367285	66.3893	0.0770014
		93.3758	1.17677	88.1142	0.35737	66.1121	0.051916
		93.0262	0.883726	87.8338	0.347608	65.8623	0.00175902
		92.7285	0.883882	87.576	0.338628	65.6783	0.0268226
		92.4208	0.884039	87.2978	0.328933	65.4612	0.00173989
		92.1281	0.884187	87.0231	0.319363	65.24	0.0268019
		91.894	1.17752	86.7433	0.309623	65.0281	0.051864
		91.5849	1.17767	86.4782	0.300389	64.8083	0.076926
		91.2848	1.17782	86.201	0.290729	64.5849	0.0769153
		91.0174	1.47118	85.9252	0.281123	64.3013	0.0016848
		90.7332	1.47132	85.625	0.270667	64.0767	0.00167409
		90.4128	1.47148	85.3788	0.262095	63.8541	0.0768805
		90.1274	1.47163	85.0314	-0.043215	63.6413	0.0517978
		89.8008	1.47179	84.8248	0.242798	63.3921	0.0768583
		89.5332	1.47192	84.5918	0.527895	63.1512	0.0517745
		89.2702	1.76527	84.3307	0.518799	62.954	0.10191
		88.935	1.47223	83.9928	0.213815	62.706	0.0768258
		88.6032	1.47239	83.7195	0.204299	62.5099	0.126961
		88.3226	1.47253	83.3955	0.193011	62.2912	0.152023
		88.0344	1.47268	83.128	0.183692	62.0922	0.126941
		87.7017	1.17962	82.8345	0.173468	61.8449	0.101857
		87.4329	1.47299	82.5587	0.163862	61.6148	0.101846
		87.1344	1.47313	82.2693	0.153782	61.3731	0.101834
		86.8217	1.47329	82.0088	0.144709	61.1316	0.101823
		86.5159	1.47344	81.7432	0.135457	60.9086	0.026595
		86.2069	1.4736	81.4857	0.126491	60.6594	0.0767279
		85.9126	1.47374	81.2392	0.411117	60.4661	0.151936
		85.6084	1.47389	80.9671	0.401637	60.2202	0.126852
		85.3424	1.47403	80.6894	0.391964	59.9698	0.0265502
		85.0181	1.47419	80.4228	0.38268	59.7459	0.0265395
		84.7833	1.76754	80.0832	0.0776339	59.5113	0.0766731
		84.4138	1.4745	79.804	0.0679118	59.3566	0.126811
		84.1312	1.47464	79.5013	0.0573664	59.0997	0.0515813
		83.8939	1.76798	79.2489	0.0485794	58.8765	0.0515705
		83.6004	1.76813	78.9839	0.0393494	58.6263	0.0766311
		83.2768	1.7683	78.7201	0.0301552	58.3624	0.0515461
		82.9864	1.76844	78.4214	0.019753	58.1726	0.0515369
		82.6738	1.76859	78.1893	0.30488	57.9278	0.10167
		82.3743	1.76875	77.8474	-0.000232651	57.7033	0.0765871
		82.0594	1.7689	77.5613	-0.0102009	57.498	0.0515048
		81.7675	1.76905	77.2761	-0.0201333	57.2735	0.101639
		81.4557	1.76921	76.983	-0.0303431	57.0703	0.101629
		81.1439	1.76936	76.7088	-0.0398952	56.8104	0.126689
		80.833	1.76952	76.4511	-0.0488747	56.6051	0.0514623
		80.5776	2.06287	76.1885	-0.0580196	56.3638	0.0514508
		80.2276	1.76982	75.887	-0.0685203	56.1707	0.0765136
		79.9434	1.76997	75.612	-0.0780992	55.9616	0.176793
		79.6032	1.47691	75.3149	-0.0884478	55.684	0.0514183
		79.3338	1.77028	75.1022	0.197351	55.4623	0.07648
		79.0331	1.77043	74.7559	-0.107919	55.1954	0.0263226
		78.7282	1.77058	74.4866	-0.117301	55.0286	0.126604
		78.4553	1.77072	74.2255	0.166815	54.7273	0.0764448
		78.1385	1.77087	73.9714	0.157966	54.553	0.126582
		77.8476	1.77102	73.6881	0.148096	54.3677	0.176717
		77.5227	1.77118	73.4291	0.139076	54.105	0.12656
		77.2642	1.77131	73.1212	0.128347	53.8684	0.126549
		76.9508	1.77147	72.9051	0.414034	53.6474	0.176683
		76.6569	1.77162	72.6325	0.40454	53.4355	0.226817
		76.3717	2.06499	72.3805	0.395762	53.2178	0.226807
		76.067	2.06514	72.0904	0.38566	52.9809	0.251868
		75.734	2.0653	71.8085	0.375839	52.7687	0.176641
		75.4331	2.06546	71.5709	0.660774	52.5374	0.151557
		75.0647	1.77241	71.2564	0.35661	52.3189	0.17662
		74.7577	1.77258	71.0335	0.642055	52.0527	0.201679
		74.466	1.77272	70.7264	0.33815	51.8473	0.226742
		74.2276	2.06606	70.4191	0.327443	51.6433	0.20166
		73.9065	2.06623	70.2	0.613023	51.3928	0.12643
		73.5642	1.77317	69.9068	0.602813	51.2157	0.151494
		73.2424	1.77334	69.5983	0.298854	50.9692	0.176555
		72.9563	1.77348	69.2947	0.288277	50.742	0.151472
		72.6899	2.06684	69.0239	0.278846	50.4783	0.0511696
		72.3617	1.77378	68.7296	0.268596	50.2346	0.101303
		72.0374	1.77394	68.5255	0.554699	50.0254	0.17651
		71.7598	1.77408	68.2482	0.545039	49.7652	0.0762079
		71.4006	1.48105	67.977	0.535594	49.5554	0.126343
		71.1142	1.48118	67.6909	0.525626	49.3287	0.126332
		70.8504	1.77454	67.4135	0.515962	49.0778	0.151393
		70.5438	1.77469	67.0708	0.210813	48.8452	0.126309
		70.2089	1.77486	66.8354	0.495825	48.6147	0.101226
		69.9536	2.06822	66.5559	0.486094	48.3999	0.101215
		69.5853	1.77518	66.2712	0.476175	48.1833	0.101205
		69.3382	2.06852	65.9889	0.46634	47.9831	0.176412
		68.9887	1.77548	65.7451	0.751065	47.738	0.0761112
		68.757	2.06882	65.4043	0.445979	47.513	0.126245
		68.4421	2.06898	65.1265	0.436306	47.2527	0.0760882
		68.1298	2.06913	64.8647	0.427183	47.0522	0.176368
		67.7811	1.77609	64.5611	0.416607	46.8263	0.0760679
		67.5369	2.06942	64.2932	0.407278	46.6029	0.126202
		67.1927	1.77638	64.0025	0.397149	46.3824	0.0509741
		66.87	1.77655	63.753	0.38846	46.1277	0.0258899
		66.6309	2.06988	63.4488	0.377866	45.9103	0.101096
		66.2999	2.07006	63.1832	0.368614	45.661	0.0509397
		66.011	2.07019	62.8823	0.358135	45.4261	0.101073
		65.7318	2.36356	62.6232	0.349111	45.2223	0.151208
		65.3928	2.07051	62.3717	0.633563	44.9903	0.101053
		65.071	2.07068	62.1181	0.624731	44.7462	0.0258237
		64.7532	1.77761	61.7664	0.319265	44.5558	0.126104
		64.4351	1.77777	61.5408	0.60462	44.2909	0.101019
		64.1333	1.77792	61.1878	0.299109	44.0861	0.176227
		63.8124	1.77808	60.9264	0.290009	43.8383	0.12607
		63.5138	1.77823	60.6327	0.279777	43.6293	0.12606
		63.1941	1.77839	60.3601	0.270278	43.3997	0.0759042
		62.9007	1.77855	60.0173	-0.0348664	43.1581	0.126037
		62.5891	1.77869	59.8159	0.251326	42.986	0.176174
		62.3048	1.77884	59.5203	0.241031	42.6857	0.0507978
		61.9989	1.77899	59.2099	-0.0629903	42.42	0.0507852
		61.7607	2.07233	58.8973	-0.0738802	42.2011	0.00063008
		61.3844	1.7793	58.6797	0.211749	42.0263	0.0758388
		61.0954	1.77945	58.3813	0.201355	41.7919	0.000610569
		60.791	1.7796	58.106	0.191767	41.5567	0.0758162
		60.5582	2.07294	57.8057	0.181307	41.3208	0.0507327
		60.2385	2.0731	57.5355	0.171894	41.0848	0.0256493
		59.8951	1.78005	57.2431	0.161711	40.8605	0.0757833
		59.6186	2.07341	56.9736	0.152324	40.6003	0.0256259
		59.2669	1.78036	56.6881	0.142378	40.4125	0.100834
		58.8945	1.48734	56.4552	0.427479	40.2262	0.0757527
		58.6482	1.78068	56.1126	0.122334	39.947	0.00052258
		58.2841	1.48765	55.8601	0.113538	39.7037	-0.0245605
		58.0502	1.78098	55.59	0.104129	39.4404	-0.0496447
		57.7402	1.78113	55.3622	0.389404	39.2131	-0.0496554
		57.4411	1.78128	55.0601	0.378886	38.9897	0.000476673
		57.0369	1.19505	54.7226	0.073916	38.7246	-0.0496788
		56.7234	1.19521	54.4412	0.0641133	38.5223	0.000454484
		56.4083	1.19537	54.1365	0.0535008	38.2965	0.000443772
		56.1024	1.19552	53.8639	0.0440069	38.1146	0.150869
		55.7951	1.19568	53.6027	0.328119	37.9028	0.175932
		55.4782	1.19583	53.3474	0.319229	37.6203	0.150845
		55.1956	1.19598	53.0669	0.309457	37.4203	0.125764
		54.8802	1.19614	52.8168	0.300747	37.2028	0.150826
		54.596	1.19627	52.4917	0.289423	37.0045	0.175888
		54.2728	1.19644	52.1734	-0.0148718	36.7324	0.0755863
		53.9873	1.19658	51.9247	0.269674	36.4976	0.0505024
		53.6818	1.19674	51.6953	0.261684	36.2807	0.0504921
		53.3945	1.19688	51.4403	0.546015	36.0509	0.025409
		53.0643	1.19705	51.1458	0.535756	35.8154	0.0755423
		52.8297	1.49039	50.7946	0.230311	35.5549	0.0504577
		52.4485	1.19736	50.5409	0.221475	35.3922	0.125667
		52.1525	1.19751	50.3098	0.506634	35.1478	0.0755105
		51.8151	1.19768	49.9918	0.202348	34.8624	0.0504244
		51.5229	1.19782	49.6837	0.191615	34.6306	0.0754857
		51.21	1.19799	49.4176	0.182345	34.4254	0.125621
		50.9365	1.19812	49.1165	0.171858	34.1743	0.0503915
		50.6176	1.19827	48.8577	0.162843	33.9522	0.0754535
		50.3219	1.19843	48.535	0.151604	33.7266	0.0252981
		49.9501	0.905394	48.2569	0.141917	33.5111	0.0503601
		49.6988	1.19875	47.9657	0.131775	33.2835	0.000204288
		49.3756	1.19891	47.7016	0.122576	33.0441	0.000192811
		49.0255	0.905859	47.394	0.111861	32.8269	0.0503272
		48.6567	0.612821	47.1176	0.102232	32.5817	0.0252434
		48.4215	0.906163	46.8304	0.0922283	32.3768	0.000161059
		48.0664	0.613121	46.5681	0.0830923	32.1618	0.0252231
		47.7756	0.613269	46.3106	0.367334	31.9428	0.0502851
		47.4441	0.613439	46.0294	0.35754	31.6756	0.0252002
		47.137	0.613586	45.7106	0.346436	31.441	0.000116299
		46.7994	0.613756	45.3648	0.0411793	31.1945	0.000104822
		46.4975	0.613913	45.0341	0.029663	30.9705	-0.0249771
		46.1741	0.614074	44.7753	0.313856	30.7733	8.45463e-05
		45.873	0.614226	44.4091	0.00788777	30.5455	-0.0249974
		45.5134	0.321188	44.097	-0.00297973	30.3399	6.38879e-05
		45.2841	0.614517	43.85	0.281629	30.068	-0.0250203
		44.9727	0.614678	43.559	0.271491	29.8259	3.94039e-05
		44.668	0.61483	43.2581	0.261012	29.6117	0.0752462
		44.356	0.614991	42.9437	0.25006	29.3466	1.64502e-05
		44.0523	0.615143	42.6487	0.239783	29.1168	5.73843e-06
		43.7603	0.615291	42.3325	0.228772	28.9007	-4.20819e-06
		43.4503	0.615439	42.044	0.218719	28.6797	0.0501294
		43.1402	0.6156	41.7181	0.207368	28.458	0.0751911
		42.8223	0.615752	41.431	0.197369	28.214	0.100252
		42.5132	0.615913	41.1106	0.186206	27.963	0.025023
		42.1913	0.616074	40.8305	0.176453	27.7289	0.0500839
		41.8451	0.323018	40.5205	0.165657	27.5238	-0.0251416
		41.4862	0.0300031	40.2309	0.155568	27.268	-8.22509e-05
		41.2171	0.0301418	39.8817	0.143407	27.0313	-9.37278e-05
		40.8822	0.0303073	39.5816	0.132951	26.8184	0.0500407
		40.5981	0.0304505	39.2191	0.120325	26.6081	0.0249584
		40.272	0.0306115	38.9735	0.404983	26.4013	0.0750932
		39.9771	0.0307547	38.6447	0.39353	26.1238	0.0500074
		39.6532	0.0309158	38.3403	0.382926	25.9236	-0.000146521
		39.3596	0.0310724	37.993	0.0776161	25.6882	0.0249144
		39.0381	0.0312245	37.7089	0.0677194	25.4648	0.0249037
		38.7389	0.0313811	37.3269	-0.23879	25.2148	0.0248918
		38.4382	0.0315287	37.0767	0.0456981	24.9662	-0.000192046
		38.1413	0.0316808	36.7522	0.0343966	24.7386	-0.000203141
		37.816	0.0318508	36.4713	0.0246118	24.5376	0.125149
		37.5051	0.0319985	36.1568	0.0136593	24.2979	0.0499202
		37.1358	-0.261026	35.9078	0.298196	24.0925	0.125128
		36.8811	0.0323162	35.5816	0.286832	23.8886	0.074973
		36.5216	-0.260708	35.3003	0.277038	23.6642	-0.000254404
		36.2194	-0.260565	34.9841	0.266023	23.3924	0.0248046
		35.9003	-0.260395	34.6833	0.255545	23.1932	0.0498678
		35.6186	-0.260252	34.3705	0.244651	22.952	0.0247835
		35.3062	-0.2601	34.0618	0.2339	22.7245	-0.0253708
		35.0047	-0.259956	33.7392	0.222665	22.4785	-0.000311023
		34.68	-0.259786	33.49	0.507193	22.2292	-0.0504661
		34.3905	-0.259634	33.1235	0.201216	22.0177	-0.050476
		34.0226	-0.552668	32.822	0.190711	21.7491	-0.0504891
		33.7313	-0.55252	32.4489	-0.115489	21.5422	-0.025427
		33.3472	-0.84554	32.1955	0.168891	21.2945	-0.0254389
		33.0609	-0.845392	31.8822	0.157979	21.0343	-0.0755947
		32.7539	-0.845244	31.6253	0.442243	20.8266	-0.100676
		32.4572	-0.845088	31.2758	0.136857	20.5831	-0.0505445
		32.1444	-0.844931	30.9814	0.126603	20.3245	-0.125772
		31.7905	-1.13796	30.623	-0.179092	20.0727	-0.100712
		31.5023	-0.844618	30.3578	0.104881	19.8571	-0.100723
		31.1301	-1.13764	30.0014	-0.200742	19.6534	-0.125804
		30.8202	-1.13748	29.6858	-0.211735	19.4271	-0.025528
		30.4467	-1.4305	29.4342	0.072708	19.1898	-0.100754
		30.1909	-1.13716	29.0556	-0.233685	18.9556	-0.0756938
		29.8685	-1.13701	28.777	-0.243389	18.7727	-0.000487767
		29.5704	-1.13685	28.46	-0.254431	18.5042	-0.0506436
		29.2408	-1.13668	28.1786	-0.264234	18.2907	-0.0757255
		28.9527	-1.13654	27.8524	-0.275593	18.0757	-0.0506643
		28.5889	-1.42958	27.5507	-0.286103	17.8661	-0.0256026
		28.3533	-1.13624	27.2185	-0.297677	17.6572	-0.000540943
		28.0149	-1.13607	26.9365	-0.307498	17.3792	-0.000554333
		27.6847	-1.42911	26.575	-0.6133	17.129	-0.0507094
		27.3599	-1.42895	26.3214	-0.32892	16.8827	-0.100864
		27.0831	-1.42882	26.0007	-0.340091	16.6424	-0.0507327
		26.7436	-1.42864	25.6424	-0.645782	16.4104	-0.100887
		26.4131	-1.72169	25.328	-0.656734	16.1753	-0.100898
		26.0249	-2.0147	25.086	-0.371956	15.9539	-0.201195
		25.71	-2.01454	24.7508	-0.383633	15.7461	-0.100918
		25.4254	-1.7212	24.5066	-0.098926	15.502	-0.126002
		25.0733	-2.01422	24.1519	-0.404491	15.2586	-0.0507985
		24.7558	-2.01407	23.9275	-0.119095	15.0159	-0.075882
		24.4746	-2.01393	23.5988	-0.130544	14.8426	-0.100962
		24.171	-2.01378	23.2994	-0.140973	14.577	-0.100974
		23.8731	-2.01362	22.9691	-0.152476	14.329	-0.176201
		23.5363	-2.01346	22.6761	-0.162681	14.1109	-0.15114
		23.2401	-2.01331	22.3434	-0.174269	13.87	-0.201294
		22.9235	-2.01315	22.0473	-0.184586	13.6266	-0.251449
		22.5696	-2.30619	21.7175	-0.196076	13.3714	-0.251462
		22.247	-2.30602	21.401	-0.207095	13.2021	-0.201326
		21.9448	-2.30587	21.0849	-0.218106	12.9873	-0.176265
		21.6292	-2.30572	20.7235	-0.523908	12.7764	-0.151204
		21.2851	-2.59875	20.394	-0.535384	12.5342	-0.126143
		21.0177	-2.30541	20.1048	-0.545455	12.3072	-0.101083
		20.6635	-2.59843	19.8018	-0.556014	12.0941	-0.126165
		20.3362	-2.59828	19.4923	-0.566792	11.8266	-0.101106
		20.0453	-2.59813	19.174	-0.577883	11.5846	-0.126189
		19.6882	-2.89115	18.9167	-0.293628	11.3364	-0.226487
		19.3784	-2.89099	18.5749	-0.59875	11.1036	-0.25157
		19.0641	-2.89084	18.2583	-0.609774	10.8855	-0.126222
		18.7919	-2.5975	17.9537	-0.620382	10.6368	-0.126234
		18.4283	-2.89053	17.6265	-0.631782	10.4302	-0.126244
		18.0668	-3.18354	17.3446	-0.641603	10.1799	-0.251614
		17.7536	-3.18338	17.0127	-0.653164	9.963	-0.201481
		17.4424	-3.18324	16.7083	-0.663763	9.73563	-0.226563
		17.1004	-3.47627	16.42	-0.380595	9.4629	-0.301791
		16.7766	-3.47611	16.0876	-0.685386	9.27008	-0.3018
		16.4715	-3.47596	15.7595	-0.696813	9.0136	-0.251669
		16.1475	-3.4758	15.5116	-0.412236	8.75213	-0.351969
		15.8776	-3.47566	15.1789	-0.423824	8.53782	-0.326907
		15.5537	-3.4755	14.8841	-0.434096	8.33625	-0.301845
		15.2053	-3.76853	14.5782	-0.444749	8.1016	-0.352
		14.8698	-3.76836	14.2301	-0.750086	7.83638	-0.402155
		14.5349	-4.06141	13.9609	-0.466251	7.39949	-1.12925
		14.1812	-4.06122	13.6474	-0.477172	0.904946	-22.3652
		13.9246	-3.76789	13.2789	-0.78322	0.545103	-22.8917
		13.5421	-4.06091	12.9983	-0.792992	0.237139	-22.992
		9.26169	-27.2225	12.6705	-0.80441	0.182588	-22.4655
		0.810143	-74.4254	12.4149	-0.520101	0.14928	-21.8387
		0.664438	-73.5457	12.0766	-0.531886	0.0380136	-21.3875
		0.537347	-72.3728	11.7591	-0.836153	-0.0750864	-20.861
		0.496511	-70.9067	11.4413	-0.847226	-0.171139	-20.3094
		0.442033	-69.4406	11.1493	-0.857396	-0.210932	-19.6575
		0.36712	-68.2678	10.879	-0.573597	-0.212094	-18.8803
		0.291498	-66.8016	10.5787	-0.584058	-0.239513	-18.1282
		0.25214	-65.3356	6.48781	-22.4243	-0.265994	-17.5265
		0.276609	-63.2831	1.56815	-49.2779	-0.331569	-17.025
		0.245775	-61.817	1.29923	-48.9941	-0.353727	-16.4484
		0.308295	-59.4714	1.14543	-48.1198	-0.370589	-15.5959
		0.215993	-58.2985	1.04536	-46.9504	-0.35549	-14.8438
		0.186838	-56.5392	1.05651	-45.1908	-0.352675	-14.0415
		0.151344	-55.0731	0.980883	-43.7273	-0.329981	-13.164
		0.136964	-53.3138	0.884467	-42.5579	-0.354767	-12.5121
		0.136227	-51.5545	0.869772	-40.7991	-0.385014	-11.8352
		0.113548	-49.7953	0.772214	-39.6296	-0.50379	-11.3588
		0.113381	-48.036	0.746079	-37.8713	-0.459043	-10.4563
		0.0725127	-46.2767	0.691268	-36.4071	-0.415226	-9.4534
		0.0739355	-44.5174	0.636228	-34.943	-0.578063	-9.25283
		0.00297526	-43.0513	0.573297	-33.4791	-0.617746	-8.5759
		-0.00776889	-41.2921	0.56306	-31.7202	-0.531522	-7.57303
		-0.0629267	-39.8259	0.478512	-30.2571	-0.467128	-6.54509
		-0.0551399	-38.0667	0.443601	-28.7922	-0.508095	-5.69266
		-0.0676981	-36.3074	0.409805	-27.0341	-0.595259	-5.24138
		-0.0977666	-34.5481	0.428277	-25.2742	-0.612776	-4.56445
		-0.141899	-33.082	0.33744	-23.8113	-0.519165	-3.53651
		-0.203196	-31.6159	0.351338	-22.0516	-0.519647	-2.73421
		-0.1035	-29.2703	0.271705	-20.5883	-0.621483	-2.25786
		-0.0172194	-26.9246	0.255437	-19.1228	-0.520725	-1.1547
		-0.0146597	-25.1654	0.230219	-17.3644	-0.375749	-0.00140171
		-0.0301763	-23.4061	0.238969	-15.6048	-0.413056	0.77584
		-0.0682835	-21.94	0.15648	-14.1416	-0.663504	0.725683
		-0.158798	-20.4739	0.227422	-12.0867	-0.606236	1.57815
		-0.198385	-19.0078	0.145961	-10.6235	-0.424676	2.93206
		-0.242321	-17.2485	0.159515	-8.8637	-0.586839	3.18278
		-0.0909309	-14.6097	0.138528	-7.10517	-0.649914	3.73437
		-0.12202	-12.8504	0.150941	-5.34546	-0.645974	4.63697
		-0.0734478	-10.7979	0.056012	-4.17592	-0.578942	5.56466
		-0.130427	-9.33184	0.111399	-2.1215	-0.547382	6.51741
		-0.152964	-7.86578	0.0877805	-0.363052	-0.529467	7.47016
		-0.127018	-5.81332	0.0971039	1.39654	-0.505951	8.2474
		-0.184111	-4.34723	0.104224	3.44927	-0.498124	9.02464
		-0.0987395	-2.00158	0.0505556	4.91347	-0.572666	9.47594
		-0.0942472	-0.242315	0.0237364	6.6718	-0.579656	10.4788
		-0.222584	0.930623	0.0330598	8.4314	-0.520573	11.3564
		-0.221154	2.68994	-0.0525184	9.89448	-0.545939	12.1085
		-0.198833	4.74247	-0.000218926	11.9488	-0.54743	12.8607
		-0.174553	6.50178	-0.0311492	13.707	-0.514271	13.7633
		-0.143022	8.55433	-0.0282216	15.4665	-0.50031	14.5656
		-0.0895538	10.6068	-0.0458823	17.2252	-0.460098	15.4432
		-0.164714	12.073	0.0264419	19.2802	-0.447501	16.2455
		-0.0779641	14.4187	0.0259382	21.0395	-0.539695	16.8723
		-0.151873	15.8849	0.00793397	22.7982	-0.515154	17.6495
		-0.202025	17.351	-0.00217696	24.5572	-0.510865	18.502
		-0.228103	19.1103	-0.00165144	26.3165	-0.49654	19.179
		-0.283596	20.5765	0.00745195	28.0762	-0.587589	19.7556
		-0.207079	22.9222	0.0431764	30.13	-0.484781	20.909
		-0.256435	24.3883	0.0385554	31.8892	-0.431403	21.9119
		-0.270121	26.1477	0.0124318	33.6476	-0.549825	22.3381
		-0.23416	28.2002	-0.01472	35.406	-0.660734	22.7142
		-0.343054	29.3731	-0.0435892	37.1643	-0.609172	23.692
		-0.353105	31.1325	-0.03929	38.9237	-0.368629	25.1713
		-0.312709	33.185	-0.0105421	40.9773	-0.235838	26.5001
		-0.279361	35.2375	0.0570942	43.0322	-0.370158	26.826
		-0.329965	36.7037	0.0429797	44.791	-0.572664	26.9765
		-0.37716	38.1698	0.0486517	46.5506	-0.48554	28.1047
		-0.388577	39.9291	0.0184097	48.3088	-0.41612	29.0324
		-0.207525	42.8612	0.0830717	50.3636	-0.325145	30.2359
		-0.252906	44.3274	0.0537465	52.1219	-0.364693	30.8125
		-0.339887	45.7935	0.0609049	53.8815	-0.525713	31.0382
		-0.2387	48.1392	0.0369536	55.64	-0.462658	31.9659
		-0.176845	50.485	0.046629	57.3997	-0.347801	33.1192
		-0.22336	51.9511	0.0364032	59.1586	-0.42225	33.6959
		-0.196718	54.0036	0.0325829	60.9178	-0.398863	34.5483
		-0.121196	56.0561	0.0571	62.9712	-0.384562	35.3757
		-0.251577	57.2291	0.05122	64.7304	-0.355366	36.178
		-0.14732	59.5748	0.0483141	66.4896	-0.520942	36.4538
		-0.239304	61.041	0.0653084	68.2495	-0.44564	37.557
		-0.236735	62.8003	0.0443324	70.0081	-0.309993	38.8106
		-0.27293	64.5596	0.0576666	71.7679	-0.349563	39.5127
		-0.167084	66.9053	0.0159899	73.5258	-0.448539	39.9138
		-0.195438	68.6647	0.00507702	75.2847	-0.460279	40.7663
		-0.194689	70.424	0.0297066	77.3381	-0.374622	41.8193
		-0.216333	72.1834	0.0362954	79.0977	-0.367136	42.5966
		-0.115717	74.529	0.0558934	81.1509	-0.473069	43.1231
		-0.203263	75.9952	0.0347145	82.6163	-0.4106	44.151
		-0.289537	77.1681	0.0711272	84.6701	-0.306307	45.2542
		-0.302654	78.9275	0.0670771	86.4293	-0.357484	46.0315
		-0.249189	80.98	0.0545629	88.1882	-0.521213	46.1317
		-0.318779	82.4461	0.0429655	89.9471	-0.428616	47.1597
		-0.329283	84.2055	0.0574439	91.7069	-0.462836	47.8367
		-0.260834	86.5512	0.0589988	93.4663	-0.424913	48.7894
		-0.265316	88.3105	0.0868311	95.5198	-0.339023	49.8174
		-0.238561	90.3631	0.0277957	96.9839	-0.265207	50.9707
		-0.244742	92.1224	0.0644358	99.0377	-0.0896672	52.2996
		-0.35989	93.2954	0.0502077	100.796	-0.0078522	53.2022
		-0.261663	95.6411	0.0511892	102.556	-0.198423	53.3777
		-0.286601	97.4004	0.0184313	104.314	-0.289446	53.8039
		-0.190189	99.7461	0.0668532	106.368	-0.247667	54.8319
		-0.196828	101.505	0.0453039	108.127	-0.289274	55.4838
		-0.295381	102.678	-0.00618289	109.591	-0.255089	56.3613
		-0.264759	104.731	-0.0434002	111.349	-0.0577525	57.8656
		-0.283563	106.49	0.014514	113.404	-0.127894	58.5175
		-0.24419	108.543	0.0185833	115.163	-0.302094	58.693
		-0.258901	110.302	0.0362646	116.923	-0.280626	59.4703
		-0.162832	112.648	-0.00141114	118.681	-0.300208	60.3227
		-0.191181	114.407	-0.0450059	120.146	-0.272613	61.1752
		-0.201115	116.166	-0.0169437	122.199	-0.104355	62.5291
		-0.279234	117.633	-0.00680981	123.959	-0.0565411	63.4819
		-0.0315949	120.858	0.0237681	126.013	-0.16246	63.9331
		-0.168119	122.031	-0.0288629	127.477	-0.192694	64.56
		0	124.67	0	129.53	0	65.964

## Sheet: Fig. 4e
			h	Standard Deviation
		Sample	nm	nm
		TpPa-SO3H	12.0893	2.33464
		TpPa-PO3H2	8.00908	0.287563
		TpPa-CO2H	6.63908	0.345547

## Sheet: Fig. 4f
		Frequency	ε''(f)	Frequency	ε''(f)	Frequency	ε''(f)
		Hz	TpPa-SO3H	Hz	TpPa-PO3H2	Hz	TpPa-CO2H
		1.78947e+06	13055.6	253653	2235.47	6.28319e+06	161.323
		1556393	13391.1	220615	2454.3	5.46479e+06	178.29
		1.35367e+06	14128.3	191879	2486.77	4.753e+06	200.268
		1.17735e+06	15229.7	166887	2624.69	4.13392e+06	226.956
		1.024e+06	16600.4	145150	2794.99	3.59547e+06	259.004
		890625	18290	126244	2714.49	3.12716e+06	297.303
		774620	20295.1	109800	3188.23	2.71984e+06	342.116
		673725	22611	95498.8	3386.13	2.36558e+06	397.196
		585972	25203.6	83060	3687.92	2.05746e+06	458.028
		509649	28084.2	72241.4	4019.94	1.78947e+06	530.594
		443266	31281.4	62831.9	4370.25	1556393	613.245
		385530	34751.9	54647.9	4710.46	1.35367e+06	708.543
		335315	38479.6	47530	5179.46	1.17735e+06	815.894
		291640	42469.4	41339.2	5726.78	1.024e+06	937.73
		253653	46672.2	35954.7	6000.56	890625	1074.5
		220615	51028.3	31271.6	6575.11	774620	1226.91
		191879	55577.2	27198.4	7124.07	673725	1399.36
		166887	60220.7	23655.8	7764.19	585972	1591.28
		145150	64932.1	20574.6	8530.52	509649	1805.49
		126244	69773.1	17894.7	8531.99	443266	2045.79
		109800	74649.4	15563.9	9665.01	385530	2307.92
		95498.8	79614.3	13536.7	10680.6	335315	2606.56
		83060	84592.2	11773.5	11250.5	291640	2937.97
		72241.4	89593.3	10240	12084.8	253653	3306.18
		62831.9	94666.2	8906.25	12658.8	220615	3715.1
		54647.9	99701.1	7746.2	13644.2	191879	4184.64
		47530	104687	6737.25	14913.6	166887	4715.54
		41339.2	109690	5859.72	15465.9	145150	5296.75
		35954.7	114624	5096.49	16631.4	126244	5947.06
		31271.6	119488	4432.66	17396	109800	6700.07
		27198.4	124289	3855.3	19198.5	95498.8	7550.51
		23655.8	129044	3353.15	18628.1	83060	8492.75
		20574.6	133703	2916.4	21381.5	72241.4	9566.92
		17894.7	138346	2536.53	22124.5	62831.9	10736.4
		15563.9	142888	2206.15	23954	54647.9	12048.7
		13536.7	147420	1918.79	24590.9	47530	13501.4
		11773.5	151900	1668.87	26741.9	41339.2	15114.1
		10240	156377	1451.5	27632.7	35954.7	16862.3
		8906.25	160880	1262.44	29186.5	31271.6	18780.8
		7746.2	165357	1098	30063.1	27198.4	20819.2
		6737.25	169821	954.988	27750.8	23655.8	23004.7
		5859.72	174365	830.6	33453.9	20574.6	25498.2
		5096.49	178923	722.414	35200.1	17894.7	28073
		4432.66	183511	628.319	37555.6	15563.9	30854
		3855.3	188206	546.479	38925.9	13536.7	33774.4
		3353.15	192976	475.3	39159.5	11773.5	36776.4
		2916.4	197806	413.392	38505.5	10240	40094.4
		2536.53	202757	236.558	49660.8	8906.25	43571.4
		2206.15	207838	205.746	54079.4	7746.2	47169.3
		1918.79	213043	178.947	56582	6737.25	51095.8
		1668.87	218412	155.639	58770.8	5859.72	55391.5
		1451.5	223917	135.367	62051.4	5096.49	59743
		1262.44	229684	117.735	65383.4	4432.66	64164
		1098	235623	102.4	68458.9	3855.3	68623.4
		954.988	241890	89.0625	71499.2	3353.15	74923.9
		830.6	248754	77.4621	75072.2	2916.4	78426.5
		722.414	255695	67.3725	78314.1	2536.53	83951.3
		628.319	262965	58.5972	81895	2206.15	87616.1
		546.479	270489	50.9649	85776.5	1918.79	97162.9
		475.3	278289	44.3266	89434.8	1668.87	100848
		413.392	286495	38.5531	93306.6	1451.5	107828
		359.547	294738	33.5315	97484.4	1262.44	116589
		312.716	301003	29.164	101576	1098	121951
		271.984	312464	25.3653	105689	954.988	117802
		236.558	321776	22.0615	110114	830.6	133997
		205.746	331398	19.188	114404	722.414	144875
		178.947	341293	16.6887	119109	628.319	153910
		155.639	352233	14.515	123830	546.479	158803
		135.367	365039	12.6244	128555	475.3	166002
		117.735	377624	10.9801	134011	413.392	185360
		102.4	389860	9.54988	139530	236.558	215750
		89.0625	401783	8.30599	144392	205.746	221634
		77.4621	414907	7.22416	149330	178.947	232520
		67.3725	430906	6.28319	154040	155.639	240842
		58.5972	446422			135.367	252179
		50.9649	461441			117.735	263319
		44.3266	479458			102.4	274867
		38.5531	495279			89.0625	282486
		33.5315	514057			77.4621	295089
		29.164	534851			67.3725	305980
		25.3653	554303			58.5972	317559
		22.0615	575671			50.9649	328197
		19.188	598104			44.3266	339330
		16.6887	619949			38.5531	348996
		14.515	642310			33.5315	363167
		12.6244	665880			29.164	374082
		10.9801	692248			25.3653	387523
		9.54988	719780			22.0615	401546
		8.30599	745888			19.188	416165
		7.22416	778058			16.6887	428821
		6.28319	804142			14.515	443474
						12.6244	458014
						10.9801	472640
						9.54988	486633
						8.30599	502240
						7.22416	521559
						6.28319	537921

[truncated: 39 more sheets: Fig. 4g, Fig. 5a, Fig. 5c, Fig. 5d, Fig. 5e, Fig. 5f, Fig. 6a, Fig. 6b, Fig. 6c, Fig. 6d, Fig. 6e, Supplementary Fig. 2, Supplementary Fig. 3, Supplementary Fig. 4, Supplementary Fig. 6b, Supplementary Fig. 7b, Supplementary Fig. 10, Supplementary Fig. 11a, Supplementary Fig. 11b, Supplementary Fig. 11c …]
